# Supplementary material for: Predicting COVID-19 Vaccination Uptake Using a Small and Interpretable Set of Judgment and Demographic Variables: Cross-Sectional Cognitive Science Study
Source: JMIR Public Health Surveill. 2024 Mar 18;10:e47979. doi: 10.2196/47979 (PMC10953811; doi:10.2196/47979)
Supplement: Multimedia Appendix 2 [file publichealth_v10i1e47979_app2.xlsx]

## Sheet: Dataset
Response ID	age	income	marital status	employment	sex	ethnicity	education level	mask wearing	social distancing	hand hygiene	not gathering	loss aversion	risk aversion	loss resilience	ante	insurance	peak positive risk	peak negative risk	reward tipping point	aversion tipping point	total reward risk	total aversion risk	reward aversion tradeoff	tradeoff range	reward aversion consistency	consistency range	full vaccine
1	31	2	2	2	2	1	3	1	1	1	1	1.002	0.369	0.146	0.352	-0.294	1.489	1.86	1.473	1.554	3.101	3.879	52.321	41.821	2.629	0.294	1
2	20	5	2	2	1	1	4	1	1	1	1	0.749	0.454	0.332	0.123	-0.117	0.828	1.644	0.988	1.477	1.242	3.225	47.266	38.139	2.706	0.118	1
3	23	5	2	2	1	1	4	1	1	1	2	0.834	0.369	0.09	0.233	-0.242	1.552	1.553	1.868	1.123	2.346	2.324	66.2	13.957	2.804	0.103	1
4	41	2	1	2	1	1	2	1	1	2	1	0.976	1.062	0.379	0.163	-0.124	1.239	1.599	1.303	1.476	2.234	3.221	44.86	45.001	1.071	1.26	0
5	36	2	2	2	2	1	2	1	1	1	1	0.95	0.287	0.134	0.154	-0.137	1.355	1.609	1.555	1.531	2.848	3.384	52.876	40.814	2.112	1.055	1
6	43	4	6	1	1	1	3	1	1	1	1	0.93	0.201	0.347	0.169	-0.161	1.111	1.507	1.455	1.534	2.224	3.079	44.094	40.777	2.61	0.473	1
7	38	3	6	1	2	1	3	1	1	1	1	0.382	0.378	0.45	0.084	-0.375	1.005	2.415	1.628	1.494	2.238	4.811	60	46.476	2.61	0.565	1
8	30	5	1	2	1	1	6	1	1	1	1	0.64	0.297	0.271	0.081	-0.13	0.925	1.264	1.038	1.403	1.292	2.575	39.282	30.032	2.75	0.091	1
9	26	1	1	1	3	1	2	1	1	1	1	0.547	0.433	0.414	0.051	-0.151	1.242	1.28	1.881	1.085	3.155	1.926	60	46.476	2.452	0.54	0
10	36	2	6	2	2	4	4	1	1	1	1	0.847	0.375	0.321	0.115	-0.116	0.974	1.324	0.833	1.164	1.079	2.066	58.16	37.264	2.15	1.101	1
11	47	2	1	2	3	4	4	1	1	1	2	0.149	0.543	0.362	0.007	-0.094	1.069	1.64	1.509	1.529	2.151	3.324	31.611	43.975	2.101	1.171	1
12	51	1	1	1	1	1	2	1	1	1	1	0.559	0.364	0.135	0.117	-0.412	1.62	1.507	1.481	1.513	3.269	3.053	40.023	41.318	2.565	0.518	1
13	40	2	2	1	1	1	3	1	1	1	1	0.943	0.402	0.674	0.116	-0.124	1.547	0.836	5.594	0.722	12.423	0.813	54.891	43.639	1.664	1.33	0
14	28	2	1	2	1	1	3	1	1	1	1	1	0.224	0.113	0.375	-0.375	1.614	1.786	1.503	1.566	4.141	3.831	62.125	36.064	2.618	0.376	0
15	39	4	6	2	1	1	3	2	1	1	2	1	0.24	0.221	0.375	-0.375	1.71	1.763	1.661	1.283	3.151	3.14	65.72	26.882	2.81	0.132	1
16	34	2	1	2	1	1	5	2	2	2	2	2.554	0.355	0.403	0.149	-0.035	1.531	1.573	1.526	2.295	2.998	4.852	57.904	27.601	2.515	0.351	0
17	23	2	1	2	1	1	2	1	1	1	1	1.18	0.362	0.404	0.16	-0.124	1.285	1.284	1.481	1.35	2.548	2.335	59.992	36.746	2.657	0.256	1
18	37	3	6	2	2	1	2	1	1	1	1	0.677	0.359	0.253	0.126	-0.293	1.4	1.39	1.476	1.519	2.811	2.817	51.053	44.678	2.388	0.232	1
19	39	4	6	3	2	1	2	1	1	1	1	0.545	0.313	0.226	0.118	-0.375	1.405	2.108	1.379	1.271	2.645	3.572	66.959	35.698	2.445	0.572	1
20	33	1	6	1	2	5	1	1	1	1	1	1.048	0.212	0.277	0.137	-0.128	1.368	1.425	1.272	1.458	2.366	2.857	52.302	44.286	2.509	0.532	0
21	29	1	1	1	1	3	1	1	1	1	1	0.964	0.198	0.324	0.181	-0.227	1.339	1.418	1.137	1.622	2.03	3.19	52.5	44.244	1.96	0.616	1
22	27	2	1	7	2	1	2	1	1	1	1	0.761	0.463	0.165	0.098	-0.132	1.22	1.333	1.827	1.129	3.096	2.019	63.473	39.998	1.96	1.003	0
23	28	1	2	1	1	3	2	1	1	1	1	1.377	0.375	0.267	0.125	-0.088	1.419	0.869	1.012	1.668	1.917	2.003	30	46.476	2.339	0.681	0
24	34	4	6	2	2	1	4	2	1	1	1	1.548	0.315	0.102	0.33	-0.138	1.569	1.658	1.532	1.363	3.204	3.029	45	49.295	2.423	0.509	0
25	31	2	6	2	1	7	3	1	1	1	1	1.061	0.122	0.085	0.375	-0.309	1.626	1.692	1.493	1.5	4.179	3.879	54.244	32.735	2.79	0.02	1
26	41	2	2	2	1	1	2	1	1	1	1	2.018	0.389	0.383	0.258	-0.062	1.513	1.506	1.396	1.498	3.125	2.998	55.425	33.436	2.539	0.408	1
27	34	1	1	2	1	1	2	1	1	1	2	1.208	0.514	0.287	0.102	-0.082	0.981	0.87	2.051	0.931	3.086	1.083	64.173	35.434	2.635	0.256	0
28	32	1	4	2	2	1	2	1	1	1	1	1.041	0.292	0.254	0.271	-0.213	1.601	1.539	1.52	1.192	3.223	2.458	65.286	35.03	2.4	0.5	0
29	43	4	2	2	2	5	3	1	1	1	1	0.505	0.363	0.258	0.084	-0.374	1.295	1.582	1.597	1.182	2.833	2.524	63.775	41.254	2.576	0.533	1
30	28	3	1	2	2	1	2	1	1	1	1	0.97	0.33	-0.159	0.172	-0.193	1.505	1.327	1.56	0.792	3.479	1.401	68.516	31.192	2.009	1.137	0
31	52	3	1	2	2	4	3	1	1	1	1	0.565	0.392	0.182	0.121	-0.365	1.452	1.725	1.666	1.47	3.212	3.515	49.101	40.898	2.516	0.551	1
32	52	1	1	6	1	1	3	1	1	1	1	1.189	0.312	0.43	0.229	-0.163	1.104	1.335	1.321	1.25	1.945	2.246	54.133	44.092	2.768	0.157	0
33	36	2	2	2	1	1	2	1	1	1	1	0.101	0.549	0.257	0.009	-0.318	1.099	1.362	1.373	1.483	1.99	2.693	52.546	44.234	2.685	0.184	0
34	31	3	1	2	2	1	5	1	1	1	1	0.751	0.335	0.273	0.1	-0.134	1.438	1.248	3.068	1.695	6.601	3.315	44.799	33.143	2.316	0.51	1
35	33	1	1	1	2	1	1	1	1	1	1	0.704	0.121	0.133	0.163	-0.37	1.116	1.563	1.549	1.115	3.086	2.342	64.875	40.008	2.175	0.809	0
36	49	2	3	2	2	1	2	1	1	1	1	0.844	0.158	0.31	0.317	-0.375	1.29	1.581	1.217	1.668	3.145	3.517	62.904	42.337	2.729	0.214	1
37	30	2	1	2	2	1	4	1	1	1	1	0.902	0.124	0.219	0.291	-0.337	1.462	1.566	1.372	1.645	3.369	3.444	55.197	29.572	2.759	0.066	1
38	33	1	4	1	2	1	2	2	2	1	2	0.756	0.482	-0.319	0.117	-0.262	1.153	1.095	1.957	0.744	3.162	1.131	55.533	44.25	2.388	0.315	0
39	26	1	1	1	2	1	1	1	1	1	1	0.708	0.361	0.48	0.074	-0.124	1.351	1.387	1.513	1.494	2.742	2.803	48.615	46.022	2.833	0.17	0
40	21	2	1	2	2	6	2	1	1	1	1	0.926	0.126	0.302	0.142	-0.158	1.354	1.414	1.169	1.48	2.202	3.039	55.625	33.323	2.247	0.319	0
41	52	3	2	6	1	1	3	2	1	1	2	1.15	0.136	0.302	0.515	-0.347	1.588	1.464	1.441	1.474	3.053	2.879	60	46.476	2.586	0.326	0
42	49	1	3	1	2	2	2	1	1	1	1	0	0.656	0.624	0	-0.169	0.896	1.602	1.874	1.461	2.23	3.198	60	46.476	2.902	0.098	0
43	25	4	2	2	2	4	4	1	1	1	1	0.699	0.174	-0.277	0.152	-0.859	1.588	1.939	1.475	1.103	3.313	2.853	63.322	41.808	2.769	0.231	1
44	50	4	3	2	1	1	3	1	1	1	1	1.24	0.241	0.205	0.234	-0.132	1.362	1.578	1.251	1.471	2.284	3.13	52.244	44.3	2.608	0.612	0
45	20	2	6	3	2	1	2	1	1	1	1	0.74	0.364	0.199	0.176	-0.29	1.35	1.678	1.46	1.549	3.046	3.48	54.118	33.767	2.579	0.584	1
46	36	3	2	2	1	1	4	1	1	1	1	1.094	1.926	0.333	0.125	-0.102	1.278	1.194	0.836	1.519	1.425	2.855	20.655	32.373	2.463	0.319	1
47	44	2	2	1	2	1	2	1	1	1	1	0.869	0.413	0.448	0.087	-0.111	1.33	1.399	1.555	1.61	2.74	3.025	43.286	40.414	2.55	0.348	0
48	20	1	1	2	1	2	2	1	1	1	1	0.747	0.344	0.988	0.178	-0.25	1.346	1.796	1.539	1.13	3.443	2.706	73.424	25.723	2.747	0.165	0
49	23	2	3	2	2	2	3	1	1	1	1	0.761	0.169	0.151	0.234	-0.302	1.354	1.294	0.956	0.435	1.74	5.882	14.776	27.65	2.758	0.153	0
50	35	2	1	2	1	1	2	1	1	1	1	5.77	0.272	0.544	0.131	-0.008	1.487	1.598	1.473	2.025	2.989	4.312	52.5	44.244	2.64	0.321	0
51	37	2	1	4	2	1	4	1	1	1	1	0.804	0.163	0.175	0.237	-0.212	1.158	1.672	0.965	1.452	1.49	3.498	39.263	44.809	2.218	0.636	0
52	24	5	2	2	2	1	3	1	1	1	1	2.365	0.461	0.529	0.094	-0.023	0.945	2.314	1.758	1.5	2.325	4.628	54	49.295	2.165	1.188	1
53	38	3	2	7	2	1	2	1	1	1	1	0.764	0.277	0.196	0.169	-0.275	1.471	1.624	1.477	1.56	2.979	3.385	59.134	38.215	2.219	0.778	0
54	53	4	2	4	2	1	4	1	1	1	1	0.836	0.373	0.31	0.157	-0.212	1.346	1.534	1.496	1.529	2.698	3.131	59.408	37.421	2.678	0.418	0
55	45	3	2	2	1	2	2	1	1	1	1	0.958	0.292	0.273	0.372	-0.375	1.589	1.799	1.445	1.51	3.245	3.692	52.5	44.244	2.805	0.19	1
56	34	2	1	2	2	1	2	1	1	1	1	0.989	0.275	0.25	0.349	-0.375	1.48	1.561	1.487	1.431	2.943	3.08	52.546	44.234	2.884	0.117	0
57	31	1	6	1	2	1	3	1	1	1	1	0.299	0.468	0.28	0.029	-0.191	1.293	1.586	1.799	1.423	3.134	3.136	67.894	37.378	2.362	0.487	0
58	26	2	6	2	2	1	2	2	1	1	2	0.988	0.125	0.204	0.323	-0.292	1.279	1.49	1.416	1.636	4.276	4.133	48.457	38.626	2.545	0.288	0
59	48	2	1	2	2	1	3	1	1	1	1	1.078	0.146	0.4	0.379	-0.348	1.763	1.564	1.508	1.472	3.547	3.224	39.842	41.147	2.815	0.226	1
60	54	2	2	6	1	2	3	1	1	1	1	1	0.32	0.335	0.375	-0.375	1.974	2.424	1.488	1.5	4.016	4.849	60	46.476	2.797	0.186	1
61	24	2	1	2	1	2	3	1	1	1	1	0.847	0.314	0.169	0.264	-0.381	1.252	1.505	1.595	1.391	2.68	2.903	52.454	44.253	2.855	0.153	1
62	46	3	2	3	2	1	2	1	1	1	1	1.005	0.332	0.404	0.17	-0.165	1.512	1.412	1.554	1.886	3.278	4.035	37.293	44.204	2.528	0.33	1
63	38	3	2	3	2	1	2	1	1	1	1	1.16	0.145	0.239	0.248	-0.168	1.298	1.366	1.627	1.647	3.16	3.431	44.303	43.161	2.407	0.735	1
64	35	4	2	1	2	2	4	1	1	1	1	0.766	0.272	0.104	0.247	-0.274	1.143	1.762	1.386	1.568	2.12	3.763	55.516	44.247	2.481	0.352	0
65	29	2	1	1	2	1	2	1	1	1	1	1.027	0.475	0.298	0.113	-0.143	1.61	1.011	2.07	1.512	4.512	2.273	47.262	45.283	1.809	0.95	1
66	48	1	4	4	2	2	3	1	1	1	1	0.757	0.243	0.335	0.133	-0.25	1.546	2.383	1.636	1.502	3.426	4.768	54	49.295	2.042	1.119	0
67	49	3	3	4	2	2	5	1	1	1	1	1	0.235	0.09	0.375	-0.375	1.676	1.852	1.512	1.5	3.371	3.703	55.572	44.259	2.429	0.479	1
68	29	3	1	1	1	2	2	1	2	2	2	1.029	0.083	0.273	0.317	-0.204	1.272	1.539	1.32	1.256	2.329	2.692	63.467	41.628	2.595	0.377	0
69	26	3	1	2	2	6	3	2	1	1	2	1.168	0.505	0.548	0.169	-0.139	1.134	0.963	1.366	1.596	2.166	2.307	60	46.476	2.476	0.35	0
70	28	3	2	4	1	1	1	1	1	1	1	1.846	0.194	0.612	0.456	-0.125	1.532	2.214	1.454	1.5	2.971	4.427	60	46.476	2.655	0.397	1
71	36	3	2	2	2	2	3	1	1	1	1	0.649	0.305	0.25	0.128	-0.301	1.522	1.406	1.578	1.53	3.245	2.891	39.317	44.833	2.827	0.166	1
72	40	1	1	1	2	1	3	1	1	1	1	3.534	0.386	0.51	0.107	-0.016	1.047	1.049	1.517	1.539	2.149	2.145	52.38	44.269	2.616	0.371	0
73	31	2	6	6	1	5	1	2	2	2	2	0.857	0.195	0.38	0.148	-0.245	1.544	1.424	1.572	1.395	3.316	2.705	49.894	39.927	2.234	1.125	0
74	44	4	2	2	2	1	7	1	1	1	1	1.036	0.475	0.365	0.15	-0.125	1.111	1.367	1.507	1.622	2.44	2.967	46.325	45.097	2.244	1.12	0
75	29	1	6	3	1	7	6	1	1	1	1	0.708	0.268	0.245	0.25	-0.375	1.046	1.615	1.54	1.637	2.207	3.525	67.233	37.847	2.747	0.113	0
76	54	7	7	2	1	1	6	1	1	1	1	1.509	0.127	0.276	0.306	-0.132	1.515	1.742	1.449	1.544	2.951	3.611	55.89	44.333	2.329	0.748	0
77	34	2	6	4	2	1	2	1	1	1	1	0.575	0.444	0.832	0.049	-0.125	1.257	1.134	1.604	1.45	2.708	2.28	60	46.476	2.496	0.616	0
78	44	3	1	2	1	1	7	2	2	1	2	1.485	0.153	-0.256	0.322	-0.126	1.551	1.549	1.392	1.052	3.377	2.174	71.786	29.089	2.787	0.228	0
79	40	2	1	3	1	2	2	1	1	1	1	0.39	0.437	-0.081	0.049	-0.256	0.993	1.291	1.81	0.854	2.935	1.476	74.21	25.02	2.743	0.182	1
80	50	2	2	1	2	1	2	2	1	1	1	0.779	0.37	0.373	0.079	-0.128	1.567	1.552	1.591	1.515	3.326	3.251	24.285	35.183	2.758	0.16	0
81	21	1	1	3	1	4	6	1	1	1	1	0.639	-0.019	0.254	0.138	-0.194	0.986	1.87	0.645	1.568	0.847	3.995	45	49.295	1.617	0.747	1
82	23	1	1	4	2	2	2	2	2	1	1	2.404	0.288	0.439	0.125	-0.06	1.608	0.869	1.395	1.336	3.003	2.472	11.176	17.729	2.684	0.316	0
83	51	1	2	7	1	1	3	1	1	1	1	0.955	0.071	0.128	0.379	-0.375	1.696	1.791	1.437	1.522	3.335	3.641	33.883	44.395	2.35	0.75	0
84	31	3	2	1	2	1	2	1	1	1	1	0.187	0.507	0.612	0.026	-0.375	1.147	2.405	1.522	1.497	2.298	4.802	60	46.476	2.663	0.377	0
85	37	2	1	1	2	1	2	1	1	1	1	0.934	0.411	0.146	0.123	-0.133	0.999	1.07	1.156	0.974	1.596	1.446	36	49.295	1.816	1.143	1
86	38	3	2	1	1	6	3	1	1	1	1	0.412	0.471	0.367	0.049	-0.179	1.08	1.976	1.644	1.487	2.378	3.927	55.364	44.217	2.732	0.34	1
87	26	3	2	2	2	1	4	1	1	1	2	1.202	0.502	0.7	0.168	-0.125	1.174	1.321	1.548	1.281	2.865	2.279	60	46.476	2.729	0.232	0
88	27	1	1	1	2	1	6	1	1	1	1	0.762	0.402	0.339	0.081	-0.138	1.419	1.325	1.581	1.331	2.991	2.355	30	46.476	2.04	0.701	1
89	33	3	6	2	1	1	2	1	1	1	1	1.042	0.253	0.283	0.394	-0.359	1.636	1.598	1.614	1.5	3.517	3.196	52.5	44.244	2.817	0.169	0
90	47	3	2	6	1	1	3	1	1	1	1	0.672	0.371	0.371	0.074	-0.125	1.358	1.537	1.676	1.694	3.077	3.506	65.293	34.201	2.318	1.14	1
91	34	5	2	2	2	2	4	1	1	1	1	1.381	0.093	0.383	0.272	-0.126	1.256	1.467	1.364	1.526	2.423	3.016	62.929	42.305	2.786	0.181	1
92	49	6	2	4	2	2	4	1	1	1	1	0.725	0.478	0.368	0.046	-0.073	1.115	1.515	1.558	1.5	2.316	3.03	55.984	44.358	2.758	0.347	1
93	26	1	2	4	2	1	4	2	2	1	2	0.72	0.407	0.301	0.141	-0.252	1.448	1.589	1.63	1.49	3.131	3.251	46.614	40.443	2.875	0.123	0
94	30	2	6	2	2	3	3	1	1	1	1	1	0.232	0.291	0.375	-0.375	1.791	1.773	1.478	1.574	3.641	3.819	50.72	44.817	2.835	0.154	1
95	43	1	1	1	2	2	3	1	1	1	1	0.619	0.397	0.272	0.126	-0.338	1.527	1.471	1.559	1.552	3.137	3.045	50.834	44.768	2.589	0.427	1
96	38	2	2	3	2	5	2	1	1	1	1	0.604	0.432	0.372	0.066	-0.129	0.997	1.358	1.231	1.533	1.632	2.822	52.56	44.232	2.608	0.434	0
97	31	1	1	1	3	1	4	1	1	1	1	1.012	0.516	0.396	0.108	-0.089	0.696	1.403	1.626	1.558	1.64	2.913	54	49.295	2.1	1.18	1
98	41	3	6	2	2	1	3	2	2	1	1	0.861	0.589	0.667	0.168	-0.189	1.121	1.706	1.666	1.302	2.787	3.015	54	49.295	2.255	1.111	0
99	38	3	6	3	2	1	2	1	1	1	1	1.12	0.171	0.919	0.35	-0.25	1.763	1.998	1.52	1.274	3.493	3.393	69.536	31.88	2.776	0.2	0
100	25	2	2	1	2	1	3	1	1	1	1	0.754	0.265	0.133	0.135	-0.312	1.355	1.462	1.343	1.169	2.5	2.315	56.668	44.572	2.296	0.687	0
101	26	2	1	2	2	2	3	1	1	1	1	0.414	0.362	0.249	0.096	-0.373	1.026	1.68	1.147	1.381	1.603	3.157	56.372	39.484	2.461	0.471	0
102	27	3	2	2	1	1	4	2	2	1	2	0.917	0.295	0.264	0.32	-0.375	1.486	1.697	1.514	1.472	3.003	3.419	52.5	44.244	2.857	0.115	0
103	28	2	1	4	2	2	2	1	1	1	1	1.065	0.216	0.22	0.377	-0.286	1.635	1.917	1.44	1.557	3.289	4.076	55.536	44.251	2.223	0.674	0
104	43	3	1	2	1	3	3	1	1	1	1	0.91	0.185	0.238	0.302	-0.375	1.736	1.689	1.529	1.537	3.543	3.45	42.749	40.625	2.717	0.43	1
105	31	3	1	2	1	3	4	2	2	2	2	1.153	0.456	0.417	0.105	-0.113	1.283	1.049	1.279	1.287	2.209	1.857	42.952	40.486	2.23	0.545	0
106	43	2	1	4	1	2	3	2	1	1	1	1.616	0.351	0.453	0.133	-0.066	1.371	1.117	1.553	1.664	2.849	2.478	52.57	44.23	2.557	0.517	0
107	37	4	2	4	2	1	3	1	1	1	1	0.606	0.405	0.387	0.075	-0.151	1.043	1.369	1.699	1.52	2.423	2.772	51.368	44.56	2.793	0.258	0
108	30	1	1	1	2	2	2	1	1	1	1	0.894	0.25	0.13	0.312	-0.375	1.559	1.977	1.54	1.521	3.206	3.997	54.56	44.112	2.668	0.43	0
109	43	2	3	4	2	1	2	1	1	1	1	0.324	0.448	0.01	0.051	-0.379	1.27	1.975	1.553	1.315	2.636	3.48	65.72	39.149	2.608	0.456	1
110	33	2	6	3	2	1	2	1	1	1	1	0.946	0.166	0.188	0.329	-0.375	1.779	1.704	1.553	1.51	3.849	3.582	40.237	40.983	2.359	0.537	0
111	23	2	2	2	2	1	3	1	1	1	1	0.716	0.256	0.2	0.211	-0.39	1.334	1.584	1.517	1.515	2.827	3.207	33.355	44.564	2.588	0.516	0
112	24	4	2	4	2	2	3	1	1	1	1	1.393	0.156	0.402	0.375	-0.12	1.392	1.612	1.268	1.741	2.255	3.824	59.854	24.005	2.608	0.201	0
113	53	1	4	6	2	1	3	1	1	1	1	0.964	0.244	0.13	0.348	-0.375	1.632	1.977	1.646	1.521	3.588	3.997	54.625	44.117	2.546	0.486	0
114	31	2	1	2	1	3	2	1	1	1	1	0.384	0.484	0.418	0.026	-0.123	1.472	1.532	1.528	1.798	2.83	3.888	61.684	22.243	2.317	0.448	1
115	44	7	6	2	2	1	5	1	1	1	1	0.718	0.427	0.277	0.122	-0.21	1.296	1.547	1.636	1.56	2.881	3.353	40.798	45.63	2.579	0.446	1
116	49	2	2	2	1	1	2	1	1	1	1	1.443	1.002	0.378	0.37	-0.144	1.477	1.527	0.915	1.518	1.814	3.045	29.256	36.499	2.356	0.419	0
117	35	2	2	2	1	2	2	1	1	1	1	0.86	0.291	0.063	0.086	-0.125	1.031	1.061	1.022	0.758	1.411	1.075	60	46.476	1.895	0.734	0
118	37	2	1	1	1	1	3	1	1	1	1	1.531	0.311	0.362	0.195	-0.065	1.45	1.587	1.427	1.594	2.66	3.389	65.329	21.57	2.555	0.405	1
119	32	3	4	2	1	1	2	1	1	1	1	0.466	0.395	0.363	0.053	-0.181	1.426	1.532	1.698	1.491	3.22	3.311	50.286	36.283	2.645	0.361	0
120	54	1	1	1	2	1	3	1	1	1	1	0.797	0.35	0.224	0.147	-0.216	1.423	1.235	1.377	1.436	2.649	2.92	29.23	37.736	2.285	0.362	0
121	34	5	2	2	1	1	4	2	1	1	1	0.379	0.465	0.382	0.045	-0.205	1.108	1.513	1.268	1.389	1.838	2.839	55.384	33.442	2.754	0.169	1
122	35	2	2	1	2	4	4	1	1	1	1	1.273	0.343	0.173	0.191	-0.145	1.541	1.244	1.48	1.614	3.217	2.872	41.179	45.879	2.689	0.263	1
123	20	1	1	3	3	3	3	1	1	1	1	0.782	0.346	-0.269	0.08	-0.126	1.203	1.474	1.52	0.906	2.622	1.777	69.496	32.032	2.374	0.692	1
124	36	4	4	2	2	6	5	1	1	1	1	1.156	0.12	0.618	0.29	-0.193	1.473	2.159	1.542	1.479	3.069	4.283	60	46.476	2.377	0.753	1
125	30	2	2	2	1	2	4	1	1	1	1	1.863	0.177	0.466	0.151	-0.049	1.326	1.42	1.14	1.948	2.032	3.687	41.293	45.757	1.964	1.08	1
126	40	3	2	4	2	1	2	2	1	1	2	0.768	0.416	0.63	0.088	-0.125	1.069	1.167	1.462	1.529	2.093	2.423	54	49.295	2.291	1.198	0
127	52	2	2	2	2	1	2	1	1	1	1	0.82	0.276	0.335	0.273	-0.375	1.645	2.424	1.468	1.5	3.336	4.849	60	46.476	2.319	0.892	1
128	31	3	1	1	1	1	3	1	1	1	1	0.831	0.284	0.567	0.138	-0.22	1.304	1.33	1.322	1.837	2.389	3.342	68.997	32.826	2.581	0.322	0
129	31	4	3	2	2	1	4	1	1	1	1	0.779	0.331	0.161	0.145	-0.224	1.317	1.377	1.395	1.335	2.449	2.504	25.323	40.222	2.11	0.512	1
130	34	3	6	2	2	2	2	1	1	1	1	1.055	0.331	0.24	0.17	-0.142	1.521	1.468	1.495	1.259	3.133	2.465	76.839	23.644	2.853	0.185	1
131	35	2	1	2	1	1	2	1	1	1	2	1.991	0.208	0.324	0.384	-0.117	1.497	1.241	1.392	1.247	2.779	2.088	65.062	35.637	2.755	0.172	0
132	31	2	2	4	2	1	2	1	1	1	1	0.847	0.372	0.365	0.126	-0.175	1.551	1.648	1.591	1.5	3.327	3.473	33.144	39.333	2.483	0.573	1
133	43	2	6	2	2	1	3	1	1	1	1	0.693	0.397	0.318	0.091	-0.143	1.089	1.499	1.438	1.447	2.698	2.897	64.072	28.654	2.682	0.377	0
134	36	1	6	4	1	3	3	1	1	1	1	0.81	0.347	0.356	0.177	-0.271	1.322	1.462	1.522	1.41	2.686	2.955	53.565	44.104	2.635	0.309	1
135	38	3	6	2	2	3	3	1	1	1	1	1.016	0.37	0.49	0.374	-0.373	1.874	1.76	1.463	1.445	3.774	3.532	60	46.476	2.816	0.16	0
136	35	2	1	2	1	1	2	1	1	1	1	1	0	0.14	0.375	-0.375	1.734	1.795	1.161	1.499	2.739	3.715	36	37.65	2.008	1.156	1
137	41	3	6	2	2	1	3	1	2	1	2	0.706	0.4	0.448	0.058	-0.119	1.489	1.279	1.521	1.662	3.002	2.891	49.525	45.433	2.058	0.493	0
138	18	3	1	3	1	2	2	1	1	1	2	0.668	0.429	0.399	0.108	-0.308	1.512	1.43	1.277	1.407	2.496	2.834	51.617	34.141	2.296	0.532	0
139	21	3	6	3	1	1	2	1	1	1	1	1.031	0.379	0.377	0.105	-0.111	1.346	1.675	1.576	2.75	3.1	6.635	60.906	25.828	2.423	0.325	0
140	24	3	6	2	2	1	3	1	1	1	1	0.528	0.448	0.323	0.041	-0.114	1.355	1.246	1.964	1.477	3.579	2.665	43.094	36.593	2.392	0.479	1
141	31	4	2	1	2	1	4	1	1	1	1	1.091	0.245	0.408	0.159	-0.124	1.267	1.306	1.43	1.68	2.459	2.967	58.932	43.425	2.202	1.117	0
142	33	3	2	2	2	3	4	1	1	1	1	1.043	0.281	0.442	0.129	-0.122	1.522	1.317	1.359	1.532	2.796	2.739	30	46.476	2.303	0.575	1
143	34	3	3	2	2	1	4	1	1	1	1	0.622	0.356	0.229	0.075	-0.141	1.223	1.632	1.529	1.498	2.514	3.309	35.375	44.117	2.636	0.448	1
144	29	1	6	2	2	1	2	2	1	1	2	0.025	0.577	0.446	0.001	-0.124	0.851	1.018	1.929	1.315	2.191	1.835	45	49.295	2.722	0.203	0
145	30	1	6	7	2	1	3	1	1	1	1	0.833	0.294	0.122	0.246	-0.374	1.73	1.686	1.548	1.452	3.508	3.44	52.583	36.261	2.853	0.116	1
146	39	3	2	1	1	1	3	2	2	1	2	0.906	0.526	0.211	0.271	-0.257	1.246	1.701	1.396	1.274	2.97	2.916	60.776	34.13	2.599	0.274	1
147	32	3	1	2	1	2	4	1	1	1	1	1.022	0.229	0.855	0.425	-0.375	1.619	2.424	1.542	1.5	3.328	4.849	60	46.476	2.763	0.385	1
148	35	2	3	1	1	3	5	1	1	1	1	1	0.322	0.138	0.375	-0.375	1.852	1.968	1.5	1.492	3.703	3.954	56.475	44.506	2.893	0.176	0
149	50	1	2	6	2	5	3	2	1	1	1	1.038	0.434	0.325	0.117	-0.124	1.221	1.084	1.367	1.067	2.268	1.565	53.672	44.098	2.518	0.349	0
150	19	5	1	3	2	1	3	1	1	1	1	0.614	0.33	0.359	0.072	-0.127	0.926	1.385	1.514	1.498	1.91	2.81	49.026	45.743	2.698	0.211	0
151	27	3	2	2	2	2	5	1	1	1	1	1.068	0.311	0.178	0.345	-0.298	1.5	1.876	1.483	1.515	2.974	3.782	56.218	44.424	2.906	0.192	0
152	42	1	5	2	2	3	2	1	1	1	1	0.808	0.452	0.334	0.122	-0.167	1.239	1.608	1.51	1.5	2.542	3.215	47.607	45.376	2.43	1.202	0
153	33	4	2	2	1	3	6	2	2	2	2	0.944	0.411	0.265	0.326	-0.353	1.596	1.705	1.434	1.588	3.56	3.789	46.009	40.325	2.759	0.235	0
154	26	2	1	2	1	1	2	1	1	2	1	0.725	0.43	0.277	0.173	-0.187	1.2	1.606	1.014	1.597	1.627	3.748	37.694	44.286	2.198	0.669	0
155	42	2	6	2	1	1	2	1	1	1	1	0.379	0.465	0.308	0.056	-0.273	1.062	1.411	1.529	1.505	2.163	2.833	52.524	44.239	2.828	0.119	0
156	29	4	1	2	1	2	2	1	1	1	1	1.019	0.157	0.119	0.256	-0.195	1.481	1.605	1.571	1.423	3.972	3.323	59.673	28.586	2.712	0.083	0
157	54	1	2	1	1	3	2	1	1	1	1	0.749	0.338	0.612	0.221	-0.375	1.406	2.405	1.543	1.497	2.898	4.802	60	46.476	2.702	0.434	1
158	44	2	1	1	2	1	1	1	1	1	1	22.928	0.221	0.576	0.136	-0.002	1.178	1.173	1.113	1.566	1.77	2.45	54	49.295	2.226	1.218	0
159	32	1	6	1	2	1	2	1	1	1	1	0.808	0.232	-0.053	0.287	-0.766	1.317	1.692	1.488	1.297	2.642	2.926	54	49.295	2.054	1.137	0
160	38	2	1	2	1	1	2	1	1	1	1	0.474	0.467	0.214	0.062	-0.153	1.4	1.457	1.582	1.119	2.867	2.169	61.854	33.646	2.569	0.401	0
161	29	3	6	2	2	1	3	1	2	2	2	0.777	0.45	0.411	0.123	-0.189	1.273	1.817	1.722	1.53	3.028	3.697	54.378	44.101	2.765	0.162	1
162	39	3	6	7	2	1	2	1	2	1	1	1.368	0.451	0.405	0.097	-0.048	1.053	1.44	1.535	1.711	2.263	3.291	52.5	44.244	2.337	0.708	0
163	40	1	1	4	2	1	2	1	1	1	1	1.274	0.091	0.301	0.362	-0.213	1.586	1.61	1.541	1.52	3.325	3.259	57.864	39.133	2.51	0.311	0
164	40	3	2	2	1	1	4	1	1	1	1	0.581	0.26	0.254	0.133	-0.377	1.694	1.753	1.512	1.501	3.449	3.59	52.5	44.244	2.865	0.161	0
165	45	2	6	2	1	1	3	1	1	1	1	0.534	0.531	0.119	0.117	-0.449	1.238	1.485	1.561	1.377	2.624	2.732	54.25	44.095	2.733	0.218	0
166	43	3	2	2	2	2	3	1	1	1	1	0.307	0.493	0.568	0.04	-0.245	1.119	1.324	1.46	1.467	2.177	2.685	45	49.295	2.844	0.157	1
167	29	3	1	1	2	1	3	2	2	1	1	1.252	0.473	0.361	0.121	-0.08	1.271	1.411	1.741	1.526	3.013	2.881	41.37	46.011	2.438	0.517	0
168	37	3	2	2	1	1	3	2	2	1	2	1.094	0.31	0.181	0.223	-0.151	1.218	1.637	1.348	1.173	2.187	2.532	61.212	34.309	2.75	0.161	1
169	34	2	2	7	2	1	2	1	1	1	1	1.785	0.456	0.444	0.164	-0.065	1.42	1.188	1.508	1.551	2.944	2.475	44.278	40.32	2.756	0.201	0
170	38	1	3	1	1	1	3	2	1	1	2	0.261	0.512	0.583	0.017	-0.115	1.059	2.101	1.687	3.012	2.576	8.672	69.134	23.141	2.674	0.212	0
171	22	1	1	1	2	1	1	1	1	1	1	1.811	0.308	-0.027	0.374	-0.125	1.674	2.378	1.515	1.501	3.554	4.751	60	46.476	2.696	0.305	0
172	45	2	1	3	2	1	2	1	1	1	1	0.734	0.381	0.162	0.157	-0.261	1.274	1.664	1.526	1.476	2.594	3.303	45	49.295	2.308	0.851	0
173	26	3	1	2	2	2	6	1	1	1	1	1.638	0.582	0.598	0.324	-0.124	1.314	1.274	1.52	1.908	2.879	3.298	60	46.476	2.721	0.181	0
174	38	3	2	1	2	1	2	1	1	1	1	1.164	0.194	0.667	0.155	-0.125	1.058	1.105	1.286	0.713	1.889	1.05	63.7	41.344	2.404	0.204	0
175	37	2	3	2	2	1	5	2	2	1	2	0.87	0.22	0.253	0.134	-0.176	1.521	1.638	1.448	1.48	2.968	3.329	45	49.295	2.371	0.629	1
176	39	6	1	2	1	2	6	1	1	1	1	1.294	0.41	0.275	0.314	-0.131	1.36	1.694	1.492	1.504	2.922	3.418	52.028	44.355	2.617	0.282	0
177	18	2	1	1	2	3	2	1	1	1	1	0.695	0.318	0.173	0.133	-0.309	1.659	1.482	1.634	1.46	3.65	2.943	37.5	44.244	2.391	0.752	1
178	25	4	1	3	2	1	6	1	1	1	1	0.504	0.343	0.146	0.086	-0.255	1.131	1.778	1.677	1.452	2.606	3.497	56.32	44.456	2.407	0.783	1
179	25	3	2	1	2	1	2	1	1	1	1	0.554	0.323	0.337	0.079	-0.186	1.276	1.396	1.075	1.394	1.82	2.982	39.621	44.974	2.456	0.747	0
180	55	1	3	1	2	1	2	1	1	1	1	0.542	0.408	0.303	0.125	-0.375	1.946	1.656	1.497	1.5	3.897	3.312	45	49.295	2.853	0.273	0
181	40	3	1	2	1	1	3	1	1	2	2	3.255	0.452	0.538	0.058	-0.012	0.875	1.047	1.579	1.309	1.877	1.829	60	46.476	2.742	0.375	1
182	45	5	2	2	1	1	6	1	1	1	1	2.858	0.292	0.497	0.17	-0.032	1.603	1.36	1.511	2.013	3.227	3.651	68.776	33.149	2.698	0.376	1
183	43	4	2	2	2	1	3	1	1	1	1	0.741	0.322	0.294	0.112	-0.189	1.111	1.282	1.492	1.343	2.62	2.296	65.083	29.673	2.839	0.116	0
184	40	2	6	7	2	1	4	1	1	1	1	0.516	0.474	0.165	0.122	-0.259	0.848	1.747	1.093	1.487	1.299	3.483	36	49.295	1.933	1.236	0
185	45	2	3	2	2	1	2	1	1	1	1	1.109	0.315	0.367	0.125	-0.092	1.307	1.429	1.445	1.689	2.752	3.226	45	36.858	2.421	0.48	1
186	34	1	2	1	2	1	3	1	1	1	1	0.833	0.323	0.297	0.102	-0.126	0.944	1.415	1.349	1.303	1.782	2.501	60	46.476	2.272	0.839	0
187	53	2	5	2	2	1	6	2	1	1	1	0.464	0.489	0.279	0.048	-0.152	1.108	1.701	1.494	1.5	2.206	3.401	56.666	44.572	2.888	0.141	0
188	29	2	6	7	2	1	2	2	2	2	2	6.289	0.331	0.523	0.109	-0.007	1.458	1.486	1.562	2.052	3.149	4.045	51.794	31.467	2.641	0.203	0
189	21	5	1	4	2	2	3	1	1	1	1	1.035	0.233	0.377	0.239	-0.199	1.308	1.249	1.041	1.344	1.872	2.569	25.202	35.521	2.392	0.486	1
190	33	2	2	2	2	2	2	1	1	1	1	0.919	0.296	0.226	0.32	-0.375	1.607	1.8	1.544	1.488	3.302	3.636	45	49.295	2.454	0.565	1
191	37	1	2	1	2	4	5	1	1	1	1	0.538	0.353	0.348	0.063	-0.201	1.31	1.268	1.277	1.494	2.23	2.547	34.645	44.216	2.574	0.413	1
192	41	2	3	1	2	1	6	1	1	1	1	0.169	0.508	0.294	0.02	-0.3	1.115	2.151	1.976	1.442	2.963	4.165	60	46.476	2.634	0.333	0
193	35	1	2	7	2	1	1	1	1	1	1	0.903	0.001	0.378	0.149	-0.228	1.641	1.422	1.313	1.388	2.891	3.127	45	49.295	2.176	0.803	0
194	42	1	3	1	1	3	2	1	1	1	1	1.045	0.3	0.137	0.257	-0.154	1.429	1.755	1.082	1.396	4.148	3.283	74.131	21.795	2.737	0.222	0
195	34	1	3	1	2	1	3	1	1	1	1	2.408	0.297	0.443	0.139	-0.038	1.226	1.135	1.507	1.638	2.545	2.489	57.709	39.602	2.843	0.166	0
196	30	2	2	5	2	1	3	1	1	1	1	0.742	0.301	0.301	0.126	-0.193	1.397	1.641	1.52	1.276	2.881	2.826	54.058	36.605	2.407	0.405	0
197	25	2	1	2	2	2	2	1	2	1	1	1.023	0.19	0.287	0.269	-0.258	1.709	2.062	1.497	1.5	3.438	4.125	69.923	36.358	2.395	0.902	0
198	31	2	2	2	2	3	4	1	1	1	1	1.11	0.669	0.422	0.147	-0.095	1.431	1.45	5.577	1.505	11.383	2.894	36	49.295	1.996	1.148	1
199	30	3	1	2	2	2	4	2	1	1	1	0.901	0.37	0.398	0.127	-0.155	1.331	1.435	1.596	1.503	2.925	3.001	53.632	44.1	2.622	0.18	1
200	48	5	6	2	2	1	3	2	1	1	2	0.54	0.477	0.138	0.147	-0.431	0.927	1.639	1.317	1.462	2.082	3.195	54.143	44.092	2.633	0.385	0
201	37	3	1	2	2	2	4	1	1	1	1	0.926	-0.238	0.283	0.377	-0.194	1.26	1.361	0.7	1.401	1.179	2.885	17.249	28.027	2.586	0.45	1
202	35	5	2	2	2	1	3	1	1	1	1	1.353	0.331	0.557	0.227	-0.123	1.231	1.425	1.47	2.197	3.086	4.268	56.671	38.685	2.644	0.211	1
203	25	3	1	3	2	1	3	2	2	2	2	1.18	0.345	0.496	0.125	-0.117	1.361	1.04	1.481	1.078	2.84	1.602	53.467	33.951	2.304	0.277	0
204	32	2	6	2	2	1	2	1	1	1	1	0.628	0.384	0.358	0.054	-0.106	0.968	1.553	2.902	1.441	4.007	3.002	52.5	44.244	2.514	0.655	1
205	52	5	3	2	2	1	6	1	1	1	1	1	0.121	0.122	0.375	-0.375	1.804	1.808	1.47	1.517	3.665	3.679	41.475	38.758	2.773	0.212	0
206	38	1	1	1	1	1	3	1	1	1	1	0.927	0.338	-0.209	0.226	-0.309	1.578	1.538	1.576	0.97	3.294	2.011	62.729	35.981	2.613	0.33	0
207	31	2	1	2	1	1	4	1	1	1	1	0.423	0.455	0.258	0.059	-0.297	1.42	1.251	1.424	1.442	2.655	2.418	52.767	44.194	2.716	0.394	1
208	39	3	1	2	1	1	3	2	2	2	2	0.434	0.353	0.17	0.063	-0.253	1.289	1.521	2.431	1.232	4.311	2.535	56.523	39.34	2.683	0.127	0
209	32	1	1	4	2	1	3	1	1	1	1	0.597	0.425	0.682	0.062	-0.154	0.999	0.904	1.262	1.181	1.681	1.638	54	49.295	2.005	1.059	0
210	38	1	1	1	2	2	6	1	1	1	1	0	0.617	0.505	0	-0.12	0.933	1.155	2.28	1.751	2.833	2.748	60	46.476	2.697	0.245	0
211	33	2	3	3	2	2	3	1	1	1	1	0.566	0.272	0.084	0.133	-0.382	1.41	1.778	1.492	1.505	2.984	3.591	55.958	37.099	2.728	0.223	1
212	45	3	2	4	1	3	3	1	1	1	1	0.556	0.356	0.342	0.073	-0.178	1.086	1.427	1.569	1.662	2.343	3.166	57.883	38.093	2.652	0.419	0
213	32	3	2	2	2	1	3	1	1	1	1	0.468	0.461	0.636	0.105	-0.375	1.108	2.191	1.097	1.429	1.632	4.187	54	49.295	1.982	1.122	1
214	29	2	1	4	2	1	2	1	1	1	1	0.551	0.471	0.308	0.124	-0.378	1.243	1.743	1.486	1.428	2.54	3.318	60	46.476	2.807	0.186	0
215	46	2	2	3	2	2	3	1	1	1	1	1.031	0.287	0.535	0.375	-0.374	1.786	1.992	1.419	1.435	3.883	3.843	60	46.476	2.767	0.239	0
216	47	2	1	1	1	2	3	1	1	2	2	0.851	0.368	0.293	0.245	-0.324	1.465	1.497	1.452	1.627	3.202	3.246	60	46.476	2.432	0.346	0
217	20	2	1	4	2	1	2	1	1	1	2	1.052	0.234	0.293	0.141	-0.136	1.654	1.532	1.49	1.523	3.329	3.146	52.586	44.227	2.761	0.314	0
218	52	1	5	7	2	1	3	2	1	2	1	1	0.217	0.12	0.375	-0.375	1.764	1.702	1.586	1.411	3.818	3.666	31.025	37.774	2.303	0.743	1
219	52	2	1	2	1	1	2	1	1	1	1	1.036	0.111	-0.152	0.261	-0.379	1.5	1.362	1.261	0.891	2.772	1.614	52.449	36.647	2.49	0.28	0
220	31	3	2	7	2	1	3	1	1	1	1	0.965	0.335	0.273	0.375	-0.424	2.424	1.639	1.5	1.525	4.849	3.332	60	46.476	2.853	0.271	0
221	38	2	2	1	2	6	1	1	1	1	1	0.697	0.121	0.267	0.141	-0.302	1.735	1.534	1.48	1.694	3.49	3.467	41.313	45.749	2.071	1.053	0
222	19	3	1	3	1	3	2	1	1	1	1	0.762	-1.105	0.365	0.127	-0.138	1.481	1.112	0.621	1.457	1.209	2.231	23.946	38.834	2.823	0.218	1
223	20	4	1	4	2	1	3	1	1	1	1	0.933	0.321	0	0.129	-0.127	0.946	0.814	1.645	0.354	2.599	0.322	60	46.476	1.717	0.825	1
224	27	2	1	3	2	5	4	1	1	1	1	0.641	0.491	0.327	0.119	-0.25	1.102	1.812	1.558	1.391	2.38	3.386	60	46.476	2.696	0.268	1
225	46	4	2	3	2	1	6	1	1	1	1	1.428	0.268	0.128	0.339	-0.152	1.635	1.654	1.464	1.42	3.327	3.172	55.154	44.181	2.302	0.562	0
226	21	2	1	7	2	4	2	1	1	1	1	0.198	0.509	0.116	0.026	-0.377	1.279	1.809	1.875	1.459	3.197	3.645	30	46.476	2.488	0.759	1
227	40	3	2	3	2	4	5	1	1	1	1	1.054	0.292	0.129	0.368	-0.276	1.574	1.62	1.508	1.42	3.273	3.415	33.719	39.768	2.607	0.291	1
228	35	2	6	2	2	1	1	1	1	1	1	0.722	0.353	0.626	0.149	-0.25	1.33	1.757	1.51	1.195	2.694	2.818	60	46.476	2.242	0.498	0
229	20	5	1	2	1	1	3	2	2	2	2	0.603	0.362	0.222	0.106	-0.308	1.417	1.404	1.423	1.347	2.735	3.318	38.269	36.815	2.606	0.287	0
230	22	3	2	2	2	1	5	1	1	1	1	1.224	0.407	0.37	0.124	-0.086	1.235	1.472	1.522	1.536	2.608	3.014	55.519	44.248	2.451	0.559	0
231	29	2	2	1	2	1	4	1	1	1	1	0.591	0.272	-0.023	0.129	-0.376	0.956	1.498	1.548	1.065	2.679	2.122	64.676	35.229	2.363	0.808	1
232	24	1	3	7	2	1	3	2	2	1	2	1.078	0.31	-0.088	0.209	-0.275	1.513	1.241	1.536	1.078	3.1	1.795	55.154	44.181	2.318	0.484	0
233	21	2	4	5	2	1	5	1	1	1	1	0.665	0.501	0.214	0.099	-0.162	2.944	1.417	6.341	1.044	25.924	1.976	58.54	34.486	2.329	0.179	0
234	26	1	1	3	2	1	2	1	1	1	1	1.537	0.209	0.4	0.325	-0.126	1.623	1.44	1.49	1.54	3.309	2.954	45	49.295	2.071	0.771	1
235	39	3	2	2	1	5	2	1	1	1	1	1.172	0.361	0.209	0.243	-0.159	1.44	1.805	1.552	1.512	3.126	3.658	62.43	36.998	2.215	1.138	1
236	23	3	1	1	1	1	3	1	1	1	1	0.768	0.416	0.101	0.16	-0.274	1.311	1.331	1.537	1.582	2.865	3.061	35.071	40.347	2.564	0.274	0
237	45	2	2	7	2	1	3	1	1	1	1	1.077	0.409	0.336	0.2	-0.133	1.276	1.538	1.435	1.452	2.813	2.98	60.343	36.581	2.543	0.408	1
238	20	3	1	7	1	4	3	1	1	1	1	0.787	0.484	0.377	0.114	-0.146	1.1	1.259	1.658	1.394	2.546	2.574	53.475	44.11	2.439	0.381	1
239	34	1	1	1	2	1	2	2	2	1	2	1.092	0.208	0.489	0.226	-0.151	1.139	1.295	1.473	1.505	2.244	2.787	54	49.295	2.085	1.133	0
240	30	1	3	1	2	1	3	1	1	1	1	1.29	0.239	-0.361	0.208	-0.132	1.448	1.44	1.499	0.86	3.18	1.648	72.75	28.767	2.71	0.185	1
241	36	4	2	2	2	1	3	1	1	1	1	1.3	0.236	0.321	0.241	-0.121	1.235	1.39	1.341	1.337	2.89	2.504	58.897	37.376	2.319	0.7	0
242	30	1	1	1	1	1	6	1	1	2	1	0.949	0.391	0.023	0.125	-0.168	1.286	1.2	1.493	0.853	2.736	1.391	52.38	44.269	2.544	0.38	0
243	33	4	6	2	1	2	6	1	1	1	1	1.116	0.262	0.289	0.377	-0.3	1.592	1.562	1.499	1.453	3.182	3.261	52.756	44.196	2.842	0.12	0
244	42	1	6	1	2	1	1	1	1	1	1	0.941	0.562	0.376	0.122	-0.127	1.239	1.434	1.877	1.489	3.16	2.887	36	49.295	2.284	1.15	0
245	46	5	2	3	2	1	2	1	1	1	1	0.481	0.236	0.322	0.137	-0.375	0.898	2.059	1.321	1.474	1.708	4.125	63.26	41.885	2.731	0.263	0
246	31	2	2	2	2	4	3	1	1	1	1	0.982	0.301	0.217	0.372	-0.375	1.497	1.824	1.482	1.577	4.103	3.915	53.556	44.104	2.76	0.11	1
247	35	1	4	1	2	1	1	1	1	1	1	1.079	0.193	0.229	0.515	-0.375	1.614	1.705	1.569	1.51	3.376	3.408	24.28	39.149	2.621	0.532	1
248	38	4	6	2	2	1	4	1	1	1	1	0.965	0.302	0.251	0.146	-0.148	1.414	1.572	1.484	1.368	2.935	2.868	73.939	28.412	2.768	0.369	1
249	25	2	2	3	2	1	2	1	1	1	1	0.68	0.373	0.312	0.067	-0.123	1.476	1.693	1.7	1.486	3.361	3.419	34.95	40.233	2.521	0.62	0
250	20	2	6	2	2	1	2	1	1	1	1	0.919	0.423	0.169	0.321	-0.389	1.346	1.479	1.468	1.379	2.835	2.727	46.707	40.466	2.807	0.171	0
251	48	3	2	1	2	4	2	1	2	1	1	0.804	0.237	0.266	0.158	-0.209	1.265	1.601	1.484	1.51	2.608	3.295	59.903	40.04	2.371	0.525	0
252	31	3	2	2	2	1	3	1	1	1	1	1.046	0.225	0.285	0.275	-0.192	1.321	1.877	1.429	1.445	2.578	3.676	60	46.476	2.358	0.715	0
253	38	2	2	1	2	1	2	2	1	1	2	1.151	0.257	0.464	0.245	-0.173	1.32	1.556	1.343	1.651	3.005	3.539	65.925	38.954	2.4	0.756	0
254	32	3	2	2	2	1	5	1	1	1	1	0.617	0.362	0.189	0.085	-0.257	1.498	1.286	1.683	1.424	3.417	3.387	47.586	33.174	2.343	0.414	1
255	41	2	6	2	2	1	3	1	1	1	2	1.05	0.311	0.153	0.186	-0.136	1.319	1.344	1.497	1.161	2.735	2.097	61.862	36.108	2.409	0.45	1
256	33	4	1	2	1	1	4	1	1	1	1	0.578	0.37	0.426	0.063	-0.231	1.344	1.442	1.373	1.274	2.483	2.573	72.633	28.273	2.095	0.481	1
257	37	4	3	2	1	1	4	1	1	1	1	0.428	0.369	0.368	0.055	-0.338	1.483	1.542	1.628	1.487	3.234	3.147	52.474	44.249	2.196	0.815	1
258	26	2	1	1	2	6	2	1	1	1	1	0.229	0.517	0.535	0.016	-0.155	1.141	0.992	1.622	1.306	2.461	2.156	45	49.295	2.584	0.338	0
259	38	2	1	2	1	1	2	1	1	1	1	1.015	0.445	0.37	0.125	-0.126	1.419	1.346	1.489	1.491	2.881	2.709	60	46.476	2.787	0.217	0
260	25	2	7	3	2	1	3	1	1	1	1	0.705	0.341	0.187	0.168	-0.299	1.426	1.937	1.566	1.483	2.979	3.916	54.393	44.101	2.614	0.524	1
261	43	2	3	2	1	3	3	1	1	1	1	1.142	0.369	0.432	0.128	-0.093	1.341	1.446	1.556	1.692	2.863	3.253	52.486	44.247	2.694	0.379	0
262	33	3	2	2	2	3	6	1	1	1	1	1.199	0.218	0.383	0.441	-0.32	1.641	1.412	1.514	1.458	3.307	2.866	52.892	44.174	2.892	0.112	0
263	31	2	1	2	2	1	3	1	1	1	2	0.951	0.357	0.271	0.128	-0.131	1.319	1.751	1.446	1.513	2.762	3.547	69.754	36.418	2.465	0.679	1
264	31	3	1	2	1	1	3	1	1	1	1	0.248	0.496	0.411	0.022	-0.173	1.106	1.447	1.554	1.5	2.278	2.893	60	46.476	2.523	0.396	1
265	38	4	3	2	2	1	2	1	1	1	1	0.39	0.366	0.13	0.073	-0.375	1.328	2.062	1.495	1.511	2.663	4.172	52.5	44.244	2.501	0.608	1
266	50	1	2	7	2	1	3	1	1	1	1	0.674	0.332	0.139	0.159	-0.375	1.621	1.774	1.622	1.466	3.515	3.611	44.34	40.845	2.487	0.561	0
267	34	5	1	1	1	1	3	1	1	1	1	1.027	0.29	0.128	0.316	-0.252	1.61	1.644	1.671	1.259	3.493	2.786	68.344	23.88	2.723	0.122	1
268	43	5	2	1	2	1	4	1	1	1	1	0.45	0.413	0.143	0.079	-0.313	1.282	1.562	1.553	1.496	2.661	3.152	46.861	40.561	2.636	0.442	1
269	42	2	1	7	1	1	4	1	1	1	1	1.249	0.559	0.576	0.213	-0.125	1.048	1.369	1.615	1.511	2.381	2.831	54	49.295	2.356	1.168	1
270	24	3	1	4	2	3	3	1	1	1	1	0.875	0.378	-0.448	0.143	-0.126	1.255	1.349	1.464	0.863	3.244	1.551	77.082	20.341	2.729	0.139	1
271	44	2	3	2	2	1	3	2	2	1	2	0.992	0.345	0.332	0.107	-0.124	1.168	0.995	1.457	1.217	2.363	1.721	49.016	45.75	2.28	0.538	0
272	32	1	1	6	2	6	3	1	1	1	1	1.089	0.273	0.264	0.254	-0.242	1.603	1.241	1.536	1.54	3.494	3.684	31.319	38.644	2.348	0.448	1
273	29	2	1	4	1	1	3	1	1	1	1	0.482	0.49	2.601	0.04	-0.151	1.11	0.975	1.506	0.696	2.221	0.942	60	46.476	2.49	0.451	1
274	23	2	6	3	1	1	3	1	1	1	2	0.225	0.499	0.563	0.035	-0.374	0.945	2.1	1.754	1.48	2.22	4.172	60	46.476	2.874	0.175	1
275	29	2	1	2	1	2	2	1	1	1	1	0.918	0.325	0.102	0.247	-0.342	1.427	1.549	1.597	1.299	3.047	2.693	48.016	40.898	2.716	0.337	0
276	37	4	6	2	1	2	3	1	1	1	1	0.845	0.386	0.409	0.098	-0.096	1.284	1.604	1.405	1.469	2.424	3.154	67.5	37.65	2.125	0.803	1
277	19	5	1	3	2	1	3	1	1	1	1	0.555	0.395	0.178	0.117	-0.354	1.179	1.475	1.565	1.416	2.585	2.789	52.309	44.285	2.698	0.295	1
278	43	3	1	2	1	1	4	1	1	1	2	1.281	0.242	0.319	0.175	-0.109	1.486	1.481	1.41	1.261	2.82	2.481	46.226	33.112	2.583	0.245	1
279	38	3	1	2	1	1	4	2	2	1	2	0.852	0.37	0.34	0.177	-0.226	1.546	1.56	1.48	1.705	3.271	3.543	56.025	39.849	2.534	0.469	0
280	29	2	2	2	2	3	3	1	1	1	1	0.799	0.281	-0.285	0.161	-0.27	0.973	1.092	2.699	0.738	4.927	1.1	54.355	36.223	2.528	0.26	1
281	22	2	1	2	1	1	2	2	2	2	2	0.842	0.631	0.219	0.123	-0.146	1.952	1.475	2.899	1.614	7.829	3.525	25.629	40.561	2.078	0.45	0
282	33	3	6	2	2	1	3	1	1	1	1	0.716	0.526	0.193	0.115	-0.172	1.204	1.581	1.756	1.277	3.075	2.724	67.054	38.984	2.129	1.065	1
283	36	5	2	2	2	3	4	1	1	1	1	0.762	0.482	1.195	0.213	-0.299	1.056	1.753	1.193	1.143	1.777	2.695	60	46.476	2.578	0.281	1
284	24	2	6	3	1	2	2	1	1	1	1	1.018	0.276	0.31	0.13	-0.146	1.585	1.48	1.605	1.554	3.408	3.223	23.851	30.133	2.427	0.512	0
285	18	1	1	1	1	2	2	1	1	1	1	0.531	0.428	0.183	0.113	-0.348	1.482	1.687	2.013	1.443	4.1	3.686	39.074	36.451	2.758	0.161	0
286	47	3	2	1	2	1	3	1	1	1	1	1.301	0.137	0.18	0.262	-0.153	1.815	1.918	1.455	1.496	3.527	3.847	37.5	44.244	2.605	0.725	1
287	50	1	4	6	1	1	2	2	1	2	1	0.981	0.446	0.19	0.106	-0.125	1.472	1.48	1.775	2.017	3.671	4.142	53.426	34.291	2.199	0.375	1
288	42	4	2	2	2	4	3	1	1	1	1	0.899	0.207	0.015	0.28	-0.392	1.523	1.683	1.517	1.351	3.772	3.035	64.546	30.982	2.361	0.5	1
289	30	3	2	2	2	3	4	1	1	1	1	1.499	0.369	0.419	0.25	-0.125	1.842	1.302	1.493	1.625	3.743	2.863	60	46.476	2.797	0.157	1
290	41	2	2	1	2	1	3	1	1	1	1	2.615	0.6	0.518	0.12	-0.029	1.152	1.199	1.508	1.5	2.392	2.398	60	46.476	2.903	0.109	0
291	36	3	3	3	2	1	2	2	2	1	2	1.396	0.355	0.365	0.132	-0.066	0.914	1.495	1.488	1.479	1.976	2.948	69.449	36.538	2.699	0.46	0
292	32	2	2	3	2	2	3	1	1	1	1	1.107	0.051	0.286	0.145	-0.148	1.559	2.026	1.357	1.522	2.851	4.081	45	49.295	2.007	0.907	0
293	18	2	6	3	1	1	3	1	1	1	2	1.355	0.283	0.411	0.202	-0.124	1.585	1.308	1.539	1.558	3.377	2.793	39.452	41.205	2.593	0.302	0
294	24	2	1	7	2	4	5	1	1	1	1	0.619	0.399	0.326	0.051	-0.104	1.06	1.285	1.49	1.503	2.133	2.642	48.479	40.922	2.473	0.645	1
295	30	3	1	2	2	2	4	1	1	1	1	0.253	0.482	0.23	0.033	-0.305	1.268	1.573	1.714	1.393	2.891	3.389	47.756	40.553	2.749	0.209	1
296	32	4	2	2	2	1	2	2	1	1	1	1.032	0.265	0.236	0.152	-0.131	1.415	1.398	1.475	1.406	3.021	2.707	60.877	30.519	2.603	0.285	1
297	29	2	1	3	1	1	2	1	2	2	2	1	0.273	0.275	0.375	-0.375	1.701	1.799	1.535	1.49	3.474	3.692	37.5	44.244	2.907	0.102	1
298	36	1	2	7	2	1	4	2	2	1	2	0.16	0.478	0.285	0.024	-0.374	0.917	1.662	1.411	1.365	1.725	3.632	30	46.476	2.539	0.452	0
299	40	3	2	2	1	1	3	1	1	1	1	0.848	0.324	0.28	0.13	-0.166	1.156	1.148	1.18	1.123	1.818	1.718	43.7	40.36	2.398	0.277	1
300	21	2	1	3	1	4	2	1	1	1	1	1.151	0.26	0.378	0.131	-0.133	1.533	2.454	1.408	5.548	2.985	19.857	42.646	31.785	2.359	0.256	0
301	28	2	1	1	1	5	3	2	1	1	1	1	0.322	0.335	0.375	-0.375	2.003	2.424	1.484	1.5	4.001	4.849	45	51.962	1.899	1.479	0
302	38	3	1	1	1	2	2	1	1	1	1	0.725	0.318	0.594	0.176	-0.148	1.346	1.302	2.539	0.926	8.829	1.616	82.264	12.09	2.28	0.466	0
303	28	2	2	1	2	4	3	2	2	1	2	0.625	0.531	0.079	0.124	-0.376	1.508	1.601	1.474	1.477	2.995	4.072	40.364	45.368	2.168	0.337	0
304	36	2	1	2	2	1	2	2	2	1	2	0.924	0.182	0.112	0.238	-0.259	1.403	1.727	1.433	1.306	3.067	3.008	63.68	33.205	2.489	0.239	0
305	48	2	1	2	2	1	5	1	1	1	1	0.647	0.39	0.322	0.167	-0.375	1.405	2.059	1.69	1.474	3.17	4.125	60	46.476	2.632	0.299	1
306	50	2	2	1	2	1	3	1	1	2	1	0.765	0.293	0.561	0.13	-0.24	1.405	1.027	1.488	1.456	2.856	2.082	60	46.476	2.33	0.797	1
307	40	2	2	2	2	1	3	1	1	1	1	0.44	0.48	0.349	0.072	-0.286	1.37	1.468	1.518	1.505	2.772	2.946	60	46.476	2.882	0.178	0
308	37	2	1	2	1	1	2	1	1	1	1	1.503	0.156	0.167	0.32	-0.134	1.658	1.563	1.485	1.356	3.316	2.846	57.021	38.865	2.759	0.316	0
309	45	3	2	7	2	1	2	1	1	1	1	0.781	0.383	0.586	0.092	-0.12	0.812	1.182	1.551	1.967	1.882	3.287	48.626	46.014	2.618	0.341	0
310	35	1	1	1	2	1	3	1	1	1	1	0.651	0.494	0.353	0.039	-0.075	1.11	1.017	1.571	1.726	2.328	2.389	55.977	44.356	2.725	0.249	1
311	48	1	2	7	1	1	1	1	1	1	1	1.142	0.331	0.443	0.348	-0.169	1.188	1.508	1.145	1.464	1.958	3.031	60	46.476	2.548	0.382	0
312	35	3	2	2	2	1	7	1	1	1	1	1	0.323	0.868	0.375	-0.375	2.022	2.424	1.453	1.5	4.209	4.849	60	46.476	2.835	0.154	0
313	45	2	2	7	2	1	2	1	1	1	1	0.239	0.486	0.48	0.018	-0.179	1.073	1.106	2.072	1.463	3.035	2.258	58.294	37.78	2.812	0.102	1
314	50	2	3	4	1	1	3	1	1	1	1	0.5	0.369	0.177	0.061	-0.174	1.122	1.539	1.373	1.126	2.082	2.328	57.544	38.38	2.315	0.587	0
315	50	2	2	2	2	1	2	1	1	1	1	0.801	0.45	0.341	0.055	-0.081	1.13	0.943	1.566	1.598	2.376	2.227	44.291	37.258	2.742	0.296	1
316	31	1	1	1	1	2	2	1	1	1	2	0.975	0.384	0.281	0.148	-0.136	1.176	1.61	1.695	1.485	2.667	3.238	49.116	41.493	2.848	0.139	0
317	26	2	2	2	2	1	4	2	2	1	2	1.089	0.231	0.26	0.375	-0.312	1.708	1.65	1.534	1.5	3.483	3.299	47.173	40.6	2.798	0.295	0
318	29	2	1	2	2	1	3	1	1	1	1	0.839	0.216	0.314	0.195	-0.299	1.619	1.493	1.271	1.585	2.733	3.479	49.428	45.491	2.221	0.669	0
319	38	4	2	2	1	1	4	1	1	1	1	1.585	0.426	0.463	0.067	-0.029	1.431	1.149	1.416	1.254	2.483	1.916	67.062	25.691	2.56	0.348	1
320	35	2	3	2	2	1	3	1	1	1	1	2.342	0.119	0.379	0.236	-0.062	1.67	1.63	1.25	1.625	2.784	3.531	36	49.295	1.233	0.919	1
321	35	1	1	1	2	1	3	1	1	1	1	0.968	0.176	0.161	0.247	-0.304	1.449	1.56	1.416	1.341	3.239	2.902	63	27.446	2.677	0.19	0
322	52	1	1	6	2	1	3	1	1	1	1	1	0.227	0.14	0.375	-0.375	1.77	1.791	1.533	1.598	3.605	3.83	37.5	44.244	2.444	0.753	0
323	19	1	4	1	2	1	2	1	1	1	2	2.414	0.219	0.465	0.157	-0.037	1.541	1.461	1.528	1.471	3.322	2.826	50.259	35.531	2.558	0.316	1
324	44	2	2	2	1	1	2	1	1	1	1	0.739	0.487	0.246	0.164	-0.256	1.455	1.694	2.491	1.551	5.603	3.562	54.347	44.099	2.533	0.289	0
325	42	3	2	2	1	2	5	1	1	1	1	0.715	0.337	0.355	0.133	-0.235	1.181	1.487	1.403	1.41	2.532	2.88	40.076	40.994	2.355	0.483	0
326	24	1	6	4	2	1	3	1	1	1	1	0.834	0.411	0.327	0.192	-0.277	1.591	1.519	1.457	1.502	3.252	3.039	45	49.295	2.579	0.498	0
327	45	2	2	6	2	1	2	1	1	1	1	0.556	0.447	0.149	0.099	-0.245	1.028	1.505	1.511	1.408	2.161	2.839	52.5	44.244	2.282	0.755	1
328	36	3	3	2	2	1	4	1	1	1	1	1.167	0.381	0.365	0.331	-0.243	1.403	1.41	1.536	1.438	3.106	2.894	52.625	44.219	2.684	0.26	1
329	21	1	1	3	2	3	4	1	1	1	1	0.776	0.288	0.433	0.128	-0.151	1.043	1.567	1.037	1.492	1.478	3.243	60	46.476	2.437	0.54	1
330	37	2	2	1	2	3	2	1	1	1	1	0.562	0.512	0.475	0.124	-0.316	1.146	1.286	1.639	1.459	2.551	2.723	30	46.476	2.653	0.291	0
331	25	1	1	3	1	2	2	1	1	1	1	0.653	0.388	0	0.104	-0.14	1.326	1.666	1.489	1.255	2.715	2.797	68.094	24.811	2.615	0.421	0
332	30	2	6	4	2	3	2	1	1	1	1	0.896	0.262	0.232	0.295	-0.375	1.721	1.698	1.543	1.463	3.495	3.457	48.119	35.517	2.75	0.315	0
333	37	2	2	1	2	1	2	2	1	1	1	0.522	0.451	0.279	0.098	-0.33	1.183	1.6	1.547	1.458	2.604	3.181	62.008	35.955	2.706	0.288	0
334	49	3	3	2	2	2	3	1	1	1	1	0.543	0.455	0.166	0.06	-0.153	1.303	1.972	1.709	1.515	2.966	3.992	57.007	44.702	2.707	0.408	1
335	31	1	2	3	2	1	2	1	2	1	2	1.268	-0.054	0.22	0.309	-0.239	1.201	0.941	1.056	0.814	1.722	1.047	49.677	45.345	2.049	0.666	0
336	52	4	3	2	1	1	2	1	1	2	1	1.347	0.232	0.442	0.204	-0.094	0.882	1.072	1.159	1.588	1.396	2.271	60	46.476	2.595	0.548	1
337	21	2	1	1	1	1	3	1	2	1	2	1.046	0.271	0.386	0.249	-0.249	1.746	1.424	1.532	1.176	3.068	2.296	71.922	28.053	2.668	0.151	1
338	49	4	3	2	1	1	3	1	1	1	2	0.359	0.472	0.093	0.054	-0.171	1.29	1.594	1.605	1.346	1.286	2.936	73.213	19.849	2.795	0.08	0
339	33	1	3	7	2	1	3	1	1	1	1	3.456	0.456	0.491	0.202	-0.022	1.197	1.52	1.479	1.75	2.832	3.535	61.669	36.135	2.672	0.252	0
340	40	1	3	3	2	1	3	1	1	1	1	1.207	0.299	0.338	0.121	-0.105	1.266	0.984	1.385	1.435	2.446	2.003	46.417	36.946	2.506	0.571	1
341	49	5	2	2	1	1	3	2	2	1	1	0.889	0.245	0.175	0.276	-0.269	1.265	1.896	1.348	1.529	2.278	3.897	50.844	41.349	2.601	0.425	1
342	38	4	3	2	1	1	2	1	1	1	1	0.937	0.187	0.238	0.427	-0.378	1.334	1.713	1.313	1.49	2.344	3.492	52.454	44.253	2.912	0.087	0
343	53	5	2	2	2	1	2	1	1	1	1	0.927	0.388	0.488	0.16	-0.183	1.253	1.586	1.517	1.519	2.545	3.219	52.62	44.22	2.831	0.189	1
344	42	2	1	1	1	1	2	1	1	1	1	0.995	0.272	0.238	0.376	-0.375	1.691	1.689	1.472	1.537	3.476	3.45	46.78	40.485	2.906	0.099	0
345	37	6	2	4	2	4	4	1	1	1	1	0.905	0.579	0.369	0.163	-0.174	1.204	1.915	1.452	1.41	2.668	3.6	56.395	44.479	2.799	0.171	1
346	27	1	2	2	1	2	4	1	1	1	1	0.663	0.419	0.295	0.169	-0.371	1.623	1.655	1.446	1.503	3.23	3.381	54	49.295	2.231	1.151	1
347	48	1	3	7	2	1	2	1	1	1	1	1.047	0.087	0.09	0.387	-0.309	1.744	1.933	1.517	1.457	3.546	3.84	52.5	44.244	2.408	0.514	0
348	42	4	2	2	1	1	5	1	1	1	1	0.823	0.266	0.318	0.132	-0.188	1.588	1.543	1.496	1.495	3.219	3.08	52.546	44.234	2.624	0.621	0
349	34	3	2	2	2	1	3	1	1	2	2	0.706	0.196	0.291	0.189	-0.344	1.228	1.478	1.785	1.446	3.056	2.97	49.588	45.396	2.58	0.483	0
350	35	2	1	2	2	7	3	1	1	1	1	0.78	0.271	0.267	0.254	-0.376	1.347	1.724	1.491	1.488	2.702	3.505	51.316	44.578	2.799	0.221	0
351	52	4	2	3	2	1	3	1	1	1	1	0.718	0.45	-0.05	0.122	-0.304	0.944	1.184	2.002	1.052	3.254	1.683	55.482	44.24	2.405	0.57	1
352	25	6	1	4	2	2	2	1	1	1	1	0.908	0.061	0.161	0.15	-0.171	1.672	1.719	1.494	1.506	3.378	3.658	45.169	45.002	1.959	1.091	0
353	52	2	2	2	2	1	2	1	1	1	1	0.31	0.484	0.315	0.041	-0.284	1.335	1.469	1.806	1.496	3.215	2.934	30	46.476	2.632	0.447	0
354	34	1	6	7	2	5	2	1	1	1	1	0.843	0.368	0.253	0.107	-0.134	1.429	1.486	1.529	1.44	2.954	2.893	45.488	45.013	1.743	1.083	0
355	21	1	2	1	2	3	2	1	1	1	1	1.097	0.277	0.241	0.373	-0.332	1.582	1.567	1.511	1.521	3.189	3.179	62.073	35.979	2.745	0.379	1
356	52	2	6	3	1	1	3	1	1	1	1	1	0.126	0.221	0.375	-0.375	1.981	1.801	1.539	1.302	4.005	3.155	63.883	41.125	2.357	0.751	1
357	20	4	1	2	2	1	4	1	1	1	1	0.581	0.452	0.624	0.075	-0.169	1.101	1.602	1.486	1.461	2.194	3.198	60	46.476	2.767	0.326	1
358	21	2	1	3	1	1	3	1	1	1	2	1.022	0.265	0.14	0.217	-0.28	1.081	1.249	1.51	0.935	3.022	1.583	60.79	39.054	2.641	0.23	1
359	38	3	1	1	1	1	4	1	1	1	2	1.488	0.188	0.656	0.307	-0.124	2.794	1.486	-6.252	1.901	36.483	3.814	69.511	31.863	2.718	0.287	0
360	28	4	6	2	2	4	5	1	1	1	1	0.979	0.258	0.15	0.362	-0.376	1.753	1.72	1.575	1.424	3.766	3.698	33.903	39.825	2.73	0.291	0
361	18	2	6	3	2	1	3	1	1	1	1	0.586	0.456	0.077	0.124	-0.377	1.325	1.515	2.054	1.254	3.772	3.214	48.912	41.406	2.576	0.372	1
362	40	1	7	4	1	1	3	1	1	1	1	0.961	0.226	0.37	0.225	-0.19	1.041	1.337	1.021	1.443	1.426	2.689	45.263	40.252	2.616	0.385	1
363	25	5	6	2	2	2	5	1	1	1	1	0.747	0.289	0.048	0.137	-0.205	1.551	1.563	1.613	1.121	3.412	2.394	60	46.476	2.185	0.562	0
364	47	2	6	1	2	2	2	1	1	1	1	0.747	0.448	0.277	0.1	-0.133	1.316	1.615	1.445	1.493	2.558	3.244	45	49.295	2.519	0.593	1
365	47	1	2	1	2	1	2	1	1	1	1	0.883	0.37	0.855	0.201	-0.25	1.403	2.314	1.668	1.5	3.121	4.628	54	49.295	2.264	1.147	0
366	30	2	1	1	2	3	2	1	1	1	1	0.912	0.112	0.288	0.402	-0.158	3.948	1.552	-10.708	1.092	77.686	2.266	75.627	16.817	2.477	0.369	0
367	59	6	2	2	1	1	3	1	1	1	1	1.328	0.048	0.039	0.301	-0.164	1.433	1.319	1.227	1.241	2.798	2.419	41.8	38.818	2.489	0.126	0
368	68	5	2	6	1	1	3	1	1	1	2	0.831	0.359	0.402	0.125	-0.109	0.95	1.49	1.208	1.313	1.605	2.632	60	46.476	2.181	0.663	0
369	57	1	1	6	1	1	2	1	1	1	1	1.153	0.223	0.129	0.375	-0.244	1.731	1.665	1.552	1.413	3.852	3.156	34.679	37.37	1.887	1.19	1
370	59	1	1	4	1	1	5	1	1	1	1	0.707	0.448	0.309	0.071	-0.14	1.388	1.201	1.603	1.402	2.952	2.654	40.987	35.235	2.732	0.219	1
371	58	6	2	2	1	4	6	1	1	1	1	0.382	0.477	0.139	0.056	-0.272	1.244	1.613	1.579	1.518	2.606	3.42	38.747	42.997	2.504	0.51	1
372	68	2	2	3	1	1	2	1	1	1	1	0.231	0.497	0.224	0.021	-0.217	1.084	1.641	1.663	1.191	2.416	2.602	55.89	44.333	2.524	0.386	0
373	67	4	2	6	1	1	3	1	1	1	1	0.252	0.448	0.263	0.032	-0.257	3.306	1.69	8.155	1.507	36.187	3.453	52.454	44.253	2.634	0.526	1
374	47	5	2	2	1	1	6	2	2	1	2	1.311	0.12	0.234	0.374	-0.22	1.7	1.8	1.489	1.518	3.392	3.636	38.491	44.511	2.353	0.814	1
375	60	2	2	6	1	1	2	1	1	1	1	1.267	0.385	0.342	0.204	-0.126	1.326	1.341	1.477	1.426	2.611	2.577	60	46.476	2.57	0.394	1
376	66	2	2	6	1	1	3	1	1	1	1	0.8	0.447	0.463	0.114	-0.196	1.263	1.304	1.445	1.502	2.502	2.662	60	46.476	2.441	0.578	1
377	58	3	3	6	1	1	3	1	1	1	1	1.027	0.318	0.615	0.379	-0.374	1.863	1.882	1.506	1.402	3.741	3.553	60	46.476	2.753	0.206	1
378	70	5	3	6	1	1	3	1	1	1	1	1.157	0.353	0.414	0.102	-0.035	1.104	1.386	1.642	1.239	2.665	2.287	63.355	36.01	2.15	0.611	1
379	58	3	2	6	1	1	3	1	1	1	1	1.014	0.216	0.151	0.443	-0.375	1.565	1.689	1.518	1.494	3.169	3.384	48.593	41.2	2.844	0.185	1
380	62	2	1	2	1	1	6	1	1	1	1	1.173	0.286	0.338	0.132	-0.103	1.515	1.621	1.443	1.504	2.945	3.249	33.364	39.23	2.507	0.811	1
381	67	5	2	2	1	2	6	1	1	1	1	1.345	0.371	0.47	0.089	-0.053	1.116	1.056	1.322	1.534	1.971	2.159	45	49.295	2.373	0.589	1
382	68	5	2	6	1	1	6	1	1	1	1	0.273	0.48	0.322	0.046	-0.375	1.057	1.852	1.513	1.5	2.136	3.703	60	46.476	2.621	0.424	1
383	57	4	2	2	1	3	4	1	1	1	1	0.77	0.361	0.347	0.22	-0.375	1.418	2.04	1.516	1.489	2.864	4.086	60	46.476	2.682	0.389	1
384	46	2	3	3	1	1	4	2	2	2	2	0.524	0.372	0.235	0.119	-0.376	1.175	1.624	1.486	1.538	2.357	3.447	51.212	44.617	2.688	0.205	1
385	69	5	2	6	1	1	4	1	1	1	1	0.595	0.374	0.142	0.075	-0.21	1.552	1.334	1.559	1.606	3.206	2.945	44.946	42.463	2.357	0.514	1
386	52	3	2	2	1	1	4	1	1	1	1	1.004	0.507	0.19	0.21	-0.138	1.234	1.543	1.352	1.387	2.282	2.88	44.827	45.002	1.931	1.06	0
387	67	4	6	6	1	1	2	1	1	1	2	0.994	0.134	0.151	0.385	-0.375	1.696	1.689	1.514	1.494	3.447	3.384	45	40.249	2.704	0.635	1
388	67	3	2	6	1	1	3	1	1	1	1	1	0.277	0.275	0.375	-0.375	1.604	1.685	1.5	1.51	3.207	3.389	52.5	44.244	2.902	0.17	1
389	70	5	2	6	1	1	6	1	1	1	1	0.668	0.669	0.399	0.123	-0.237	2.263	1.412	8.463	1.442	26.337	2.769	36	49.295	2.173	1.115	1
390	70	4	2	6	1	1	5	1	1	1	1	0.736	0.51	0.149	0.125	-0.293	1.472	1.313	1.466	1.13	3.018	1.978	60	46.476	2.645	0.596	1
391	68	4	2	6	1	1	6	1	1	1	1	0.188	0.532	0.855	0.014	-0.169	1.393	2.301	1.646	1.5	3.007	4.601	60	46.476	2.627	0.429	1
392	60	5	2	1	1	4	7	1	1	1	1	0.613	0.283	0.303	0.138	-0.375	1.697	1.787	1.506	1.48	3.428	3.583	60.783	41.765	2.05	1.275	1
393	63	3	2	6	1	1	3	1	1	1	1	1.449	0.246	0.228	0.236	-0.145	1.5	1.194	1.548	1.13	3.259	1.803	52.906	44.172	2.169	0.678	1
394	65	3	3	2	1	1	3	1	1	1	1	1.777	0.289	0.529	0.347	-0.125	1.588	2.288	1.571	1.501	3.322	4.576	60	46.476	2.663	0.434	1
395	68	4	2	6	1	1	3	1	1	1	1	1.057	0.215	0.52	0.212	-0.169	1.419	1.84	1.483	1.541	2.858	3.838	60	46.476	2.22	0.821	1
396	70	6	2	6	1	1	6	1	1	1	1	0.402	0.439	0.212	0.051	-0.233	1.272	1.708	1.822	1.498	3.144	3.405	44.234	37.356	2.526	0.431	1
397	69	6	2	4	1	4	6	1	1	1	1	0.434	0.453	0.174	0.098	-0.28	1.061	1.787	1.521	1.543	2.206	3.689	40.482	45.437	2.304	0.589	1
398	64	3	6	2	1	1	6	1	2	1	2	1.091	0.295	0.278	0.203	-0.161	1.466	1.555	1.428	1.495	2.808	3.116	47.074	40.499	2.647	0.502	1
399	70	5	2	6	1	4	4	1	1	1	1	1.07	0.435	0.836	0.233	-0.167	1.009	0.804	1.197	1.531	1.742	1.843	60	46.476	2.65	0.266	1
400	25	3	2	1	1	1	4	1	1	1	2	1.41	0.352	0.151	0.228	-0.126	1.322	1.2	1.506	1.067	3.113	1.795	58.372	37.735	2.547	0.298	1
401	63	6	2	6	1	1	6	1	1	1	1	0.758	0.386	0.476	0.12	-0.164	1.097	1.299	1.481	1.505	2.282	2.758	50.541	44.898	2.705	0.303	1
402	70	2	2	6	1	1	5	2	2	2	2	1	0.322	0.138	0.375	-0.375	1.852	1.852	1.5	1.5	3.703	3.703	56.475	44.506	2.962	0.093	1
403	66	3	2	6	1	1	4	1	1	1	1	1.185	0.269	0.115	0.337	-0.199	1.532	1.347	1.39	1.197	2.989	2.429	50.732	41.429	2.501	0.4	1
404	65	2	3	6	1	3	2	1	1	1	1	0.633	0.393	0.348	0.126	-0.269	1.234	1.516	1.534	1.5	2.61	3.033	60	46.476	2.592	0.407	1
405	60	4	2	6	1	1	4	1	1	1	2	1.236	0.15	0.178	0.269	-0.171	1.635	1.85	1.542	1.501	3.412	3.728	48.184	40.998	2.47	0.72	1
406	69	3	3	6	1	1	2	1	1	1	1	0.493	0.64	0.263	0.117	-0.375	3.496	1.618	6.074	1.654	28.852	3.568	54	49.295	1.77	0.932	1
407	65	4	1	6	1	1	6	1	1	1	1	7.456	0.112	0.522	0.335	-0.011	1.271	1.457	1.101	1.571	1.872	3.001	51.329	44.573	2.501	0.547	1
408	57	5	2	3	1	4	6	1	1	1	1	1.076	0.368	0.264	0.239	-0.21	1.351	1.516	1.6	1.531	2.885	3.191	56.645	44.564	2.768	0.14	1
409	69	6	2	6	1	1	6	1	1	1	1	0.261	0.492	0.256	0.03	-0.253	1.195	1.593	1.513	1.443	2.38	3.224	53.832	44.093	2.632	0.408	1
410	69	6	2	4	1	1	4	1	1	1	1	0.635	0.25	0.316	0.145	-0.373	1.411	1.697	1.352	1.503	2.549	3.495	50.75	44.804	2.322	0.775	1
411	58	2	1	2	1	1	3	1	1	1	1	1.017	0.312	0.526	0.125	-0.104	0.996	1.025	1.066	1.51	1.425	2.116	50.612	44.865	2.536	0.575	1
412	62	5	2	2	1	1	4	2	1	1	1	1.448	-0.05	0.345	0.309	-0.115	1.241	1.217	0.992	1.192	1.654	1.928	34.734	44.2	2.502	0.473	1
413	55	5	2	2	1	1	4	1	1	1	2	1.213	0.351	0.337	0.23	-0.155	1.552	1.64	1.479	1.577	3.138	3.388	38.331	35.291	2.667	0.311	1
414	58	3	2	6	1	1	3	2	2	1	1	0.582	0.362	0.5	0.107	-0.348	1.519	1.263	1.499	1.458	3.082	2.555	60	46.476	2.167	0.764	0
415	57	4	2	2	1	1	5	1	1	1	1	1.05	0.324	0.32	0.268	-0.239	1.469	1.62	1.58	1.487	3.092	3.266	54.466	44.106	2.704	0.273	1
416	46	4	2	2	1	2	6	1	1	1	1	0.907	0.413	0.295	0.241	-0.249	1.234	1.656	1.351	1.544	2.721	3.512	69.183	36.655	2.747	0.158	1
417	62	2	2	3	2	1	6	1	1	1	1	0.864	0.11	0.351	0.303	-0.373	1.231	1.652	1.522	1.466	2.676	3.296	63.53	41.55	2.784	0.112	1
418	69	5	3	6	1	1	4	1	1	1	1	0.727	0.313	0.303	0.149	-0.253	1.484	1.716	1.549	1.487	3.037	3.443	63.782	41.246	2.591	0.408	1
419	68	4	6	6	1	1	3	1	1	1	1	0.562	0.416	0.182	0.106	-0.268	1.251	1.671	1.601	1.491	2.672	3.356	49.391	41.756	2.777	0.276	1
420	64	4	2	1	1	1	2	1	1	1	1	1.473	0.338	0.343	0.116	-0.06	1.613	1.61	1.311	2.219	2.822	4.85	30.55	33.739	2.06	0.555	1
421	66	4	2	6	1	1	3	1	1	1	1	1.137	0.295	0.147	0.237	-0.152	1.317	1.707	1.414	1.465	2.492	3.378	55.979	44.356	2.601	0.365	1
422	68	3	2	6	1	1	6	1	1	1	1	5.821	0.368	0.537	0.068	-0.004	1.091	2.285	1.289	3.356	1.949	10.237	63.974	28.788	2.65	0.394	1
423	62	5	2	6	2	1	6	1	1	1	1	0.15	0.472	0.18	0.02	-0.347	0.865	2.093	1.309	1.509	1.509	4.211	25.684	40.624	2.705	0.369	1
424	59	3	3	2	1	1	6	2	2	2	2	0.579	0.389	0.37	0.093	-0.247	1.274	1.385	1.471	1.444	2.517	2.724	65.652	39.215	2.672	0.289	0
425	69	6	2	6	1	1	4	1	1	1	1	1.668	0.276	0.639	0.304	-0.124	1.381	0.83	1.515	1.847	2.793	2.215	60	46.476	2.588	0.391	1
426	49	1	7	7	1	1	4	1	1	1	1	0.974	0.324	0.323	0.294	-0.354	1.655	1.362	1.885	0.771	2.49	1.403	82.294	11.956	2.617	0.363	1
427	69	4	2	6	1	1	3	2	1	1	2	0.22	0.524	0.541	0.012	-0.129	0.975	1.322	1.187	1.515	1.496	2.773	61.085	36.273	2.362	0.437	0
428	65	2	6	6	1	1	3	1	1	1	1	0.907	0.332	0.43	0.081	-0.087	1.081	1.24	1.405	1.54	2.054	2.551	41.59	41.088	2.735	0.246	1
429	61	5	2	1	1	1	6	2	2	1	1	1.433	0.385	0.364	0.098	-0.065	1.441	1.268	1.57	2.115	3.083	4.039	29.037	25.756	2.572	0.273	1
430	66	4	2	6	1	1	4	1	1	1	1	0.419	0.453	0.396	0.051	-0.296	1.367	1.489	1.219	1.596	2.193	3.366	42.992	40.384	2.409	0.554	1
431	66	3	1	2	1	1	4	1	1	1	1	2.437	0.261	0.498	0.133	-0.037	1.653	1.079	1.514	1.58	3.378	2.272	60	46.476	2.735	0.412	1
432	60	1	1	6	1	1	3	2	2	2	2	1	0.234	0.259	0.375	-0.375	1.659	1.729	1.461	1.574	3.386	3.729	51.399	44.549	2.422	0.53	0
433	56	1	3	2	1	1	4	1	1	1	1	0.514	0.346	1.308	0.114	-0.248	0.938	1.48	1.851	1.083	2.833	2.151	66.189	38.712	2.345	0.413	1
434	69	4	2	3	1	3	3	1	1	1	1	1.09	0.223	0.137	0.276	-0.171	1.508	1.766	1.234	1.417	2.534	3.481	55.125	44.177	2.065	0.863	1
435	67	5	2	6	2	1	6	1	1	1	1	0.712	0.303	0.252	0.17	-0.29	1.481	1.651	1.463	1.609	3.015	3.541	70.74	30.731	2.81	0.329	1
436	69	1	1	6	2	2	3	1	1	1	1	1.231	0.22	0.31	0.203	-0.125	1.333	1.697	1.466	1.604	2.787	3.686	63.431	41.672	2.491	0.777	0
437	66	1	1	6	1	1	3	2	1	1	1	0.516	0.378	0.151	0.046	-0.194	2.729	1.004	3.997	1.121	14.602	2.213	40.798	45.63	1.975	0.867	1
438	64	6	2	2	1	1	6	1	1	1	1	0.976	0.398	0.276	0.228	-0.18	1.212	1.762	1.723	1.455	3.062	3.502	55.584	44.261	2.588	0.335	1
439	67	2	3	6	1	1	3	1	1	1	1	0.813	0.315	0.528	0.11	-0.125	0.999	1.06	1.158	1.645	1.584	2.443	54	49.295	1.921	1.204	1
440	52	1	2	2	2	4	7	1	1	1	1	1.36	0.304	0.171	0.172	-0.114	1.156	0.766	1.475	0.564	2.403	0.574	65.202	35.295	2.447	0.538	1
441	61	1	2	1	1	1	4	1	1	1	1	2.51	0.213	0.372	0.399	-0.072	1.36	1.515	1.577	1.5	2.871	3.03	55.572	44.259	2.75	0.279	1
442	60	2	3	2	2	1	4	2	1	1	1	1.093	0.172	0.18	0.314	-0.257	1.654	1.924	1.501	1.5	3.333	3.849	53.353	44.119	2.539	0.74	1
443	59	4	2	6	1	1	4	1	1	1	1	0.555	0.397	0.636	0.053	-0.125	0.989	1.649	1.479	1.455	1.991	3.242	60	46.476	2.481	0.824	1
444	65	4	2	2	1	1	6	1	1	1	1	1.286	0.311	0.344	0.113	-0.075	1.158	1.382	1.516	1.355	2.403	2.497	67.094	37.953	2.537	0.61	1
445	65	5	3	2	1	2	4	1	1	1	1	0.618	0.429	0.855	0.108	-0.25	1.453	2.314	1.598	1.5	3.077	4.628	60	46.476	2.648	0.451	1
446	64	4	2	2	1	1	4	1	1	1	1	1.808	0.194	0.363	0.402	-0.154	1.613	0.845	1.52	1.449	3.277	1.657	51.399	44.549	2.856	0.175	1
447	64	2	5	6	2	1	3	1	1	1	1	0.925	0.462	0.362	0.155	-0.171	1.361	1.73	1.474	1.497	2.767	3.466	58.269	37.824	2.223	1.163	1
448	58	3	1	2	2	1	4	1	1	1	1	0.955	0.436	0.431	0.119	-0.121	1.249	1.243	1.542	1.511	2.615	2.55	45	49.295	2.595	0.518	1
449	32	4	1	2	1	1	4	1	1	1	1	0.625	0.302	0.165	0.124	-0.278	1.273	1.484	1.378	1.591	2.474	3.198	51.402	36.821	2.681	0.279	1
450	67	2	3	6	1	1	2	1	1	1	1	0.995	0.267	0.303	0.377	-0.375	1.661	1.787	1.472	1.48	3.421	3.583	60	46.476	2.552	0.501	1
451	66	4	2	6	1	1	6	1	1	1	1	1.411	0.358	0.345	0.221	-0.125	1.315	1.45	1.513	1.38	2.656	2.691	60	46.476	2.757	0.281	1
452	58	4	2	3	2	4	4	1	1	1	1	3.232	0.521	0.463	0.242	-0.033	1.096	1.144	1.52	1.572	2.43	2.401	30	46.476	2.49	0.505	1
453	67	3	2	6	2	1	4	2	1	1	1	0.899	0.641	0.316	0.123	-0.121	0.763	1.465	1.887	1.421	2	2.807	30	46.476	2.251	0.984	0
454	66	4	2	6	1	1	4	1	1	2	2	5.812	0.209	0.51	0.242	-0.016	1.565	0.956	1.337	1.602	2.831	2.049	33.568	44.491	2.767	0.387	1
455	68	3	3	6	2	1	2	1	1	1	1	97.888	0.558	0.612	0.004	0	0.939	2.214	1.707	1.5	2.123	4.427	60	46.476	2.84	0.191	1
456	69	4	3	6	2	1	6	2	2	2	2	0.595	0.334	0.146	0.125	-0.332	1.56	1.583	1.562	1.603	3.313	3.474	26.385	41.447	2.573	0.369	1
457	64	4	2	6	1	1	6	1	1	1	2	0.915	0.153	0.162	0.237	-0.331	0.893	0.974	0.877	0.816	1.051	1.06	60	46.476	2.514	0.52	1
458	59	6	2	6	2	1	6	1	1	1	1	0.62	0.252	0.471	0.149	-0.351	1.097	1.426	1.733	1.479	2.64	2.93	48.413	46.166	2.814	0.142	1
459	58	4	7	2	2	8	4	1	1	1	1	0.734	0.454	0.232	0.125	-0.194	1.234	1.776	1.582	1.478	2.694	3.511	26.587	41.695	2.489	0.842	1
460	56	5	2	2	1	1	6	1	1	1	1	0.037	0.557	0.855	0.003	-0.375	1.389	2.424	1.923	1.5	3.545	4.849	54	49.295	2.124	1.119	1
461	69	4	2	6	2	1	6	1	1	1	1	0.695	0.378	0.612	0.079	-0.125	1.08	2.214	1.77	1.5	2.596	4.427	60	46.476	2.541	0.57	1
462	68	3	2	6	2	1	3	1	1	1	1	0.94	0.467	0.347	0.138	-0.125	0.893	1.91	2.242	1.506	3.149	3.847	60	46.476	2.64	0.525	1
463	37	3	1	1	2	1	4	1	1	1	1	0.933	0.329	-0.104	0.159	-0.18	1.123	1.136	1.397	0.749	2.483	1.161	58.418	38.954	2.564	0.141	1
464	66	2	1	6	2	1	2	1	1	1	1	1.644	0.108	0.434	0.251	-0.064	1.047	1.258	0.786	1.524	1.109	2.556	30	46.476	2.276	0.711	1
465	65	2	2	2	2	1	3	1	1	1	1	1.399	0.434	0.367	0.235	-0.105	1.08	1.667	1.247	1.499	1.872	3.345	45	49.295	2.487	0.779	1
466	24	1	1	3	1	6	4	1	1	1	1	0.124	0.524	0.269	0.01	-0.29	1.151	1.536	1.501	1.397	2.27	3.064	64.059	35.944	2.529	0.351	0
467	67	2	1	6	1	1	4	1	1	1	1	0.519	0.448	0.395	0.052	-0.126	0.955	1.337	1.945	1.525	2.541	2.796	60	46.476	2.602	0.413	1
468	56	3	4	3	1	2	3	1	1	1	1	1	0.106	0.273	0.375	-0.375	1.684	1.701	1.601	1.535	3.63	3.474	52.5	44.244	2.461	0.751	1
469	43	4	2	2	1	1	6	1	1	1	1	1.116	0.309	0.808	0.321	-0.234	1.705	1.443	1.91	1.173	2.493	2.28	74.381	17.305	2.734	0.281	1
470	67	6	2	6	1	1	6	2	2	2	2	0.315	0.521	0.368	0.02	-0.121	0.999	1.082	1.198	1.424	1.583	2.132	54.357	44.1	2.7	0.36	1
471	63	2	3	3	2	1	3	1	1	1	1	0	0.624	0.168	0	-0.375	1.061	1.656	2.666	1.5	3.771	3.312	45	51.962	1.582	1.303	1
472	67	3	1	6	1	1	6	1	1	1	1	0.648	0.36	0.306	0.129	-0.292	1.436	1.725	1.576	1.481	3.08	3.549	54.318	44.098	2.727	0.369	1
473	67	4	2	6	1	1	3	1	1	1	1	1.03	0.283	0.336	0.133	-0.132	1.494	1.423	1.483	1.379	3.024	2.641	42.644	40.718	2.366	0.616	1
474	66	4	2	6	1	1	3	1	1	1	1	0.782	0.344	0.502	0.126	-0.168	1.044	1.288	1.41	1.505	2.095	2.71	60	46.476	2.628	0.56	1
475	57	4	2	6	2	1	4	2	2	1	2	0.666	0.47	0.26	0.092	-0.134	1.346	1.527	3.149	1.52	5.98	3.133	51.444	44.533	2.559	0.321	0
476	42	1	2	1	2	1	3	1	1	1	1	2.606	0.56	0.501	0.122	-0.029	0.943	1.019	1.437	1.645	1.958	2.238	45	49.295	2.712	0.218	1
477	45	5	1	2	2	1	4	1	1	1	1	0.948	0.401	0.182	0.194	-0.183	1.495	2.003	1.515	1.514	3.102	4.062	55.97	44.354	2.568	0.57	1
478	35	4	1	4	2	1	6	1	1	1	1	0.767	0.373	0.188	0.11	-0.147	1.428	1.505	1.568	1.125	3.112	2.256	54.754	44.13	2.024	0.892	1
479	62	1	2	6	2	1	2	1	1	1	2	0.793	0.392	0.375	0.059	-0.074	1.089	1.411	1.588	1.511	2.378	2.846	52.259	36.049	2.662	0.457	1
480	66	5	2	2	1	1	4	1	1	1	1	0.921	0.392	0.294	0.329	-0.37	1.519	1.658	1.484	1.578	3.163	3.598	52.315	44.284	2.758	0.178	1
481	43	5	1	2	1	1	6	1	1	1	1	0.885	0.527	0.335	0.119	-0.125	1.151	2.395	1.306	1.502	2.041	4.789	60	46.476	2.662	0.364	1
482	47	1	3	7	2	1	1	1	1	1	1	0.858	0.259	0.148	0.132	-0.152	1.276	1.975	1.498	1.426	2.634	3.746	45	49.295	2.121	0.996	1
483	62	2	2	7	2	5	2	2	2	1	2	1.819	0.334	0.335	0.375	-0.125	2.415	2.395	1.499	1.502	4.827	4.789	60	46.476	2.934	0.098	0
484	57	4	5	2	2	1	2	1	1	1	1	1.222	0.307	0.166	0.299	-0.231	1.147	1.189	1.908	1.136	7.717	1.937	62.08	37.201	2.425	0.182	1
485	68	5	2	6	1	1	6	1	1	1	1	0.635	0.352	0.612	0.084	-0.169	1.49	2.286	1.386	1.499	2.747	4.569	60	46.476	2.472	0.822	1
486	51	1	2	6	1	2	3	1	1	1	1	1.172	0.229	0.287	0.211	-0.15	1.399	1.701	1.513	1.5	2.865	3.401	52.906	44.172	2.654	0.647	0
487	37	2	2	1	2	1	3	1	1	1	1	0.979	0.486	0.404	0.121	-0.114	1.053	1.198	1.511	1.567	2.218	2.622	30	46.476	2.384	0.597	0
488	64	2	2	6	2	6	3	1	1	1	1	1.197	0.227	0.37	0.221	-0.151	1.81	2.209	1.525	1.506	3.673	4.401	53.982	44.091	2.381	0.919	1
489	63	4	2	7	2	4	4	1	1	1	1	1.004	0.446	0.338	0.084	-0.124	1.305	0.862	1.608	0.899	2.792	1.057	45	49.295	2.461	0.366	1
490	64	3	2	6	1	1	6	1	1	1	1	1.403	0.091	0.404	0.248	-0.085	0.917	1.141	0.832	1.493	1.018	2.377	33.29	39.283	2.53	0.309	1
491	32	1	6	1	2	1	2	1	1	1	2	1.064	0.356	0.485	0.159	-0.112	1.171	1.464	1.307	1.599	2.318	3.162	44.554	40.811	2.523	0.333	0
492	65	4	2	6	2	1	4	1	1	1	1	0.84	0.29	0.322	0.251	-0.375	1.664	2.025	1.603	1.47	3.635	4.102	45	49.295	2.717	0.268	1
493	35	4	2	2	1	1	4	1	1	1	1	0.703	0.427	0.66	0.108	-0.232	1.255	1.15	1.615	2.662	2.7	4.278	60	46.476	2.67	0.348	0
494	67	6	2	6	2	1	4	1	1	1	1	1.907	0.405	0.447	0.174	-0.067	1.345	1.028	1.721	1.573	3.085	2.176	30	46.476	2.659	0.403	1
495	42	5	2	7	2	1	3	2	2	1	2	1.402	0.349	0.371	0.127	-0.074	1.325	1.236	1.382	1.546	2.466	2.588	25.251	40.143	2.594	0.466	0
496	68	6	2	6	2	1	4	1	1	1	1	0.603	0.392	0.563	0.145	-0.374	1.389	2.1	1.504	1.48	2.77	4.172	60	46.476	2.62	0.541	1
497	70	5	2	3	1	1	6	1	1	1	1	0.996	0.2	0.385	0.256	-0.164	1	1.251	1.016	1.402	1.355	2.669	45.342	40.262	2.76	0.185	1
498	60	5	1	2	2	4	6	1	1	1	1	0.885	0.294	0.36	0.131	-0.121	0.791	1.119	0.826	1.296	0.871	2.001	30	46.476	2.242	0.542	1
499	45	7	6	4	2	1	6	1	1	1	1	1	0.321	0.303	0.375	-0.375	1.987	1.787	1.521	1.48	4.028	3.583	60	46.476	2.754	0.262	1
500	61	3	4	4	1	1	4	1	1	1	1	1.091	0.236	0.563	0.403	-0.3	1.515	2.106	1.524	1.476	3.082	4.193	60	46.476	2.677	0.389	0
501	70	2	2	6	2	1	4	2	2	1	2	0.002	0.601	0.421	0	-0.241	1.085	1.214	2.229	1.432	3.224	2.493	30	46.476	2.79	0.268	1
502	68	5	2	6	2	1	6	1	1	1	1	0.597	0.457	0.207	0.059	-0.126	1.108	1.815	1.504	1.419	2.226	3.443	60	46.476	2.615	0.453	1
503	60	3	2	2	1	2	2	1	1	1	1	0.956	0.12	0.249	0.135	-0.134	1.196	1.717	0.835	1.308	1.325	2.986	56.345	44.463	2.19	0.726	1
504	63	5	2	2	1	1	5	1	1	1	1	0.566	0.429	0.171	0.08	-0.235	1.094	1.197	1.985	1.268	2.933	2.051	55.572	44.259	2.711	0.282	1
505	45	4	2	2	1	1	4	1	1	1	1	1.07	0.187	0.366	0.179	-0.126	1.215	1.369	1.095	1.606	1.747	2.984	60.054	34.052	2.598	0.266	1
506	45	4	2	2	1	1	6	1	1	1	1	1	0.227	0.259	0.375	-0.375	1.665	1.611	1.636	1.653	3.635	3.551	51.399	44.549	2.593	0.313	0
507	34	5	2	2	1	1	6	1	1	1	1	0.355	0.514	0.366	0.022	-0.105	1.168	1.653	1.734	1.498	2.699	3.315	49.292	46.012	2.311	1.145	1
508	68	3	2	6	1	1	3	2	1	1	1	1.129	0.043	0.349	0.167	-0.094	1.09	1.477	0.768	1.463	1.132	2.895	22.647	37.757	2.201	0.805	1
509	69	4	1	6	1	1	6	1	1	1	1	0.567	0.656	0.623	0.124	-0.3	0.954	2.172	2.467	1.423	3.369	4.138	60	46.476	2.818	0.051	1
510	69	2	5	6	2	1	3	1	1	1	1	0.941	0.227	0.353	0.224	-0.245	1.536	1.503	1.443	1.481	2.963	3.039	41.574	45.647	2.182	1.164	1
511	68	1	3	6	2	1	6	1	1	1	1	1.026	0.822	0.156	0.361	-0.263	1.304	1.529	1.582	1.461	2.855	3.081	27.019	42.238	2.668	0.281	1
512	69	2	5	6	1	1	2	1	1	1	1	0.776	0.32	0.372	0.155	-0.241	1.175	1.529	1.641	1.446	3.171	3.039	63.907	41.097	2.095	0.748	1
513	32	2	6	3	2	1	4	2	2	1	2	0.974	0.451	0.271	0.098	-0.128	0.963	0.999	1.545	0.897	2.075	1.207	45.316	45.006	2.257	1.149	1
514	70	6	2	6	2	1	4	1	1	1	1	0.986	0.26	0.139	0.155	-0.153	1.387	1.117	1.548	1.405	2.891	2.317	37.094	44.172	2.575	0.666	1
515	43	2	3	2	2	1	2	1	1	1	1	1.062	0.339	0.366	0.128	-0.114	1.532	1.423	1.501	1.553	3.182	2.946	53.721	44.096	2.724	0.237	0
516	62	2	2	7	2	1	2	2	1	1	1	0.698	0.261	0.243	0.129	-0.26	1.569	1.649	1.645	1.554	3.489	3.481	46.405	45.109	2.036	1.097	0
517	70	5	3	2	2	1	6	1	1	1	1	0.974	0.233	0.855	0.213	-0.193	1.671	2.415	1.505	1.501	3.351	4.827	45	51.962	1.656	1.495	1
518	35	4	2	2	1	1	6	1	1	1	1	0.822	0.352	0.313	0.106	-0.137	1.193	1.729	1.558	2.89	2.693	7.379	56.284	35.869	2.413	0.276	0
519	68	2	2	6	2	2	3	1	1	1	1	0.686	0.41	-0.179	0.114	-0.398	1.515	1.542	1.632	0.999	3.279	2.071	54.56	44.112	2.279	0.458	1
520	66	6	6	6	1	1	6	1	1	1	1	0.499	0.348	0.322	0.079	-0.269	1.5	1.346	1.184	1.546	2.35	2.783	37.454	44.234	2.558	0.77	1
521	60	3	2	2	2	1	2	1	1	1	1	1.25	0.37	0.422	0.149	-0.12	1.49	1.195	1.504	1.481	2.974	2.409	51.405	44.547	2.662	0.429	0
522	52	2	6	4	1	1	2	1	1	1	1	2.779	-0.011	0.432	0.162	-0.029	1.482	1.652	1.131	2.02	2.309	4.478	42.356	32.378	2.305	0.429	0
523	62	4	2	6	2	1	2	1	1	1	1	1.015	0.561	0.319	0.108	-0.098	1.075	1.083	1.484	1.836	2.212	2.745	41.404	46.035	2.742	0.21	1
524	68	1	2	6	1	1	6	1	1	1	1	3.123	0.358	0.513	0.129	-0.023	1.281	1.133	1.496	1.968	2.656	2.974	60	46.476	2.445	0.582	1
525	34	5	2	2	1	1	6	1	2	1	2	0.874	0.422	0.237	0.124	-0.17	1.298	1.205	1.266	1.201	2.216	2.051	45.017	45	2.207	1.109	1
526	43	6	2	2	1	1	7	1	1	1	1	0.038	0.558	0.16	0.003	-0.386	1.142	1.524	1.637	1.366	2.406	2.776	69.347	36.582	2.864	0.106	1
527	68	2	5	6	2	1	4	1	1	1	1	1.216	0.287	0.612	0.168	-0.125	1.563	2.214	1.51	1.5	3.157	4.427	60	46.476	2.409	0.93	1
528	67	5	3	6	2	1	6	1	1	1	1	0.808	0.358	0.451	0.071	-0.098	1.052	1.278	1.571	1.492	2.265	2.575	53.415	44.114	2.514	0.762	1
529	58	5	2	2	1	1	4	2	1	1	1	0.375	0.423	1.052	0.049	-0.25	0.727	1.371	1.779	1.239	1.806	2.305	60	46.476	2.655	0.529	1
530	62	5	2	6	2	1	5	1	1	1	1	1.044	0.351	0.464	0.178	-0.191	1.547	1.218	1.338	1.499	2.81	2.525	45	49.295	2.329	0.755	1
531	69	5	2	6	2	1	6	1	1	1	1	0.615	0.138	0.395	0.13	-0.196	0.803	1.575	0.708	1.45	0.772	3.073	45	49.295	2.289	0.635	1
532	40	6	2	4	1	1	7	1	1	1	1	1.084	0.237	0.379	0.358	-0.31	1.539	1.644	1.413	1.264	3.677	2.79	76.258	22.278	2.793	0.164	1
533	70	2	1	6	1	1	3	1	1	1	1	0.977	0.46	0.602	0.23	-0.248	1.199	0.981	1.524	1.571	2.617	2.316	60	46.476	2.637	0.314	1
534	42	6	2	2	1	1	6	1	1	1	1	1.001	0.183	0.161	0.319	-0.277	1.452	1.432	1.349	1.376	2.623	3.181	62.373	36.933	2.518	0.315	1
535	55	1	1	1	1	1	3	1	1	1	1	0.769	0.425	0.269	0.094	-0.142	1.378	1.451	1.488	1.495	2.715	2.967	48.142	40.86	2.755	0.309	1
536	33	5	2	2	1	1	6	1	1	1	1	29.199	0.445	0.571	0.203	-0.002	1.147	0.777	1.345	1.731	2.182	1.793	60	46.476	2.647	0.366	0
537	69	2	1	6	1	1	7	1	1	1	1	0.603	0.369	0.063	0.1	-0.401	1.136	1.202	1.662	0.932	2.661	1.494	60	46.476	2.162	0.71	1
538	48	1	1	1	2	1	1	2	1	1	1	1.03	0.382	0.32	0.132	-0.122	1.353	1.857	1.499	1.504	2.707	3.704	50.709	41.21	2.464	0.603	1
539	18	2	3	6	2	1	2	1	1	1	1	2.378	0.347	0.174	0.268	-0.11	1.602	0.738	1.511	0.642	3.221	0.632	60	46.476	2.426	0.758	1
540	56	6	3	2	2	1	6	1	1	1	1	0.779	0.333	0.347	0.225	-0.375	1.624	2.04	1.534	1.489	3.388	4.086	60	46.476	2.357	0.687	1
541	69	3	3	6	2	1	3	1	1	1	1	0.407	0.402	0.255	0.049	-0.172	1.245	1.657	1.565	1.504	2.597	3.397	63	40.249	2.061	1.259	1
542	69	5	3	6	2	1	4	2	1	1	1	0.075	0.566	0.565	0.003	-0.125	1.196	1.19	1.535	1.52	2.443	2.454	60	46.476	2.908	0.082	1
543	57	3	2	4	2	1	4	1	1	1	1	0.045	0.556	0.13	0.004	-0.277	0.921	2.009	1.651	1.515	2.007	4.068	56.055	44.377	2.821	0.19	1
544	41	1	2	2	2	1	3	1	1	1	1	0.797	-0.439	0.314	0.417	-0.201	1.073	1.55	0.729	1.519	1.046	3.137	33.53	44.504	2.447	0.549	1
545	69	5	3	6	2	1	6	2	1	1	1	1.058	0.208	0.358	0.144	-0.142	1.532	1.584	1.546	1.493	3.276	3.279	45.853	40.395	2.103	0.823	1
546	66	2	2	6	2	1	5	1	1	1	1	0.739	0.628	0.341	0.244	-0.371	0.897	1.664	1.919	1.474	2.507	3.367	45	49.295	2.805	0.261	1
547	64	5	2	6	2	1	4	1	1	1	1	1.165	0.568	0.581	0.173	-0.123	1.087	1.337	1.622	2.076	3.06	3.763	60	46.476	2.651	0.18	1
548	55	2	2	6	2	1	2	1	1	1	1	0.145	0.536	0.321	0.008	-0.128	1.13	1.318	1.8	1.351	2.695	2.397	69.324	36.592	2.758	0.072	0
549	67	7	2	5	1	1	4	1	1	1	1	0.98	0.43	0.033	0.112	-0.129	0.903	0.75	2.452	0.747	3.58	0.768	52.694	44.207	2.541	0.272	1
550	62	3	1	2	2	1	2	1	1	1	1	0.991	0.423	0.109	0.367	-0.377	1.623	1.467	1.55	1.325	3.427	3.654	30	46.476	2.262	0.718	1
551	65	3	2	6	1	1	3	1	1	1	1	0.553	0.356	0.331	0.119	-0.292	0.998	1.267	0.863	1.359	1.137	2.609	52.541	44.235	2.693	0.366	1
552	69	6	2	6	2	1	4	1	1	1	1	1.118	0.247	0.311	0.243	-0.172	1.393	1.581	1.316	1.473	2.443	3.21	53.76	44.095	2.404	0.62	1
553	69	2	5	2	2	1	3	1	1	1	1	4.218	0.401	0.5	0.214	-0.02	1.102	1.306	1.334	1.657	2.543	2.876	51.328	44.574	2.692	0.281	1
554	69	6	2	6	1	1	4	1	1	1	1	0.857	0.328	0.346	0.124	-0.136	0.958	0.709	1.311	1.445	1.737	2.024	45	49.295	2.284	0.825	1
555	36	5	2	2	2	1	4	1	1	1	1	19.742	0.617	0.559	0.375	-0.004	1.723	1.197	1.383	1.936	3.736	3.088	60	46.476	2.899	0.146	1
556	50	5	3	2	1	1	6	2	1	1	1	0.912	0.453	0.178	0.122	-0.271	1.101	0.846	1.358	0.754	2.057	0.85	60	46.476	2.558	0.325	1
557	68	4	3	6	1	1	4	1	1	1	1	0	0.623	0.048	0	-0.172	2.054	1.319	3.843	1.226	10.501	2.369	61.906	33.295	2.486	0.283	0
558	54	5	2	6	1	1	4	1	1	1	1	0.67	0.28	0.269	0.098	-0.133	0.806	1.418	1.065	1.511	1.179	2.926	52.906	44.172	2.465	0.669	1
559	70	1	5	6	2	2	2	1	1	1	1	0.859	0.094	0.195	0.141	-0.174	1.184	1.565	1.099	1.293	1.766	2.755	45	45	1.88	1.044	1
560	25	2	1	2	1	1	4	2	1	1	2	0.028	0.564	0.288	0.002	-0.335	1.072	1.694	1.64	1.422	2.308	3.249	60	46.476	2.532	0.585	1
561	70	4	2	6	1	1	4	1	1	1	1	0.921	0.462	0.576	0.114	-0.124	1.247	1.149	1.467	1.547	2.472	2.415	54	49.295	2.154	1.139	1
562	67	3	2	6	2	1	6	1	1	1	1	0.789	0.204	0.279	0.131	-0.151	1.06	1.565	0.959	1.52	1.388	3.203	51.382	41.448	2.37	0.408	1
563	67	5	3	6	1	1	6	2	2	1	2	1.231	0.413	0.361	0.125	-0.099	1.353	1.304	1.505	2.132	2.89	3.833	55.779	44.306	2.643	0.309	1
564	67	5	2	6	1	4	4	1	1	1	1	0.837	0.169	0.553	0.203	-0.207	1.317	1.555	1.429	1.581	2.528	3.708	45	49.295	2.222	0.62	1
565	41	1	1	2	2	1	2	2	2	1	2	0.333	-0.091	0.277	0.125	-0.375	0.52	1.604	0.325	1.5	0.226	3.207	45	51.962	1.264	1.177	0
566	69	6	2	6	1	1	5	2	2	1	2	2.312	-0.43	0.419	0.136	-0.027	1.624	7.458	0.915	14.303	1.97	142.689	36.399	44.102	2.267	0.716	1
567	32	1	1	1	1	1	2	1	1	1	1	0.934	0.37	0.227	0.349	-0.375	1.569	1.665	1.535	1.636	3.386	3.635	46.478	40.412	2.821	0.097	0
568	66	2	3	6	1	1	6	1	1	1	1	0.833	0.29	0.637	0.17	-0.249	1.169	1.256	1.262	1.182	1.976	2.02	60	46.476	2.604	0.543	1
569	68	5	2	6	2	1	3	1	1	1	1	1.33	0.27	0.17	0.208	-0.134	1.663	1.324	1.538	1.362	3.398	2.506	54.449	44.105	2.327	0.777	1
570	69	4	3	6	2	1	4	1	1	1	1	1.142	0.097	0.184	0.474	-0.281	1.533	1.391	1.357	1.475	2.778	2.8	39.751	45.038	2.702	0.434	1
571	59	2	2	2	1	1	3	1	1	1	1	0.644	0.266	0.259	0.162	-0.375	1.617	1.729	1.502	1.574	3.25	3.729	52.5	44.244	2.47	0.767	1
572	65	1	2	6	1	1	3	1	1	1	1	0.952	0.375	0.392	0.101	-0.092	0.928	1.213	0.895	1.491	1.104	2.426	45	49.295	2.349	0.625	1
573	50	3	5	2	2	1	2	2	2	1	1	1.294	0.408	0.372	0.241	-0.152	1.451	1.316	1.701	1.47	3.395	2.848	45	49.295	2.477	0.491	1
574	61	3	3	2	1	1	6	1	1	1	1	1.158	0.289	0.855	0.267	-0.164	1.261	2.428	1.727	1.503	2.913	4.847	54	49.295	2.262	1.171	1
575	64	6	2	6	1	1	6	2	2	1	1	1	0.291	0.273	0.375	-0.375	1.866	1.828	1.523	1.484	3.924	3.809	36	49.295	2.156	1.119	1
576	68	6	2	6	1	1	4	1	1	1	1	2.763	0.342	0.496	0.211	-0.037	0.922	0.924	1.544	1.516	2.278	1.868	60	46.476	2.579	0.612	1
577	59	2	2	2	1	1	3	1	1	1	1	1.696	0.504	0.531	0.023	-0.012	1.385	0.911	1.512	1.584	2.741	1.924	60	46.476	2.554	0.47	0
578	66	3	2	6	2	1	2	1	1	1	1	0.641	0.332	0.167	0.161	-0.298	1.674	1.6	1.158	1.486	2.562	3.201	33.907	44.388	2.498	0.769	1
579	67	3	1	6	1	1	3	1	1	1	1	0.742	0.262	0.282	0.135	-0.258	1.482	2.113	1.505	1.507	2.99	4.238	52.5	44.244	2.267	0.659	1
580	62	1	5	6	2	1	2	1	1	1	1	1	0.868	0.335	0.375	-0.375	2.424	2.424	1.5	1.5	4.849	4.849	30	46.476	2.839	0.079	0
581	68	5	2	6	2	1	6	1	1	1	1	0.422	0.464	0.203	0.061	-0.267	1.331	1.713	1.8	1.51	3.193	3.478	37.446	41.855	2.665	0.302	1
582	31	3	2	2	1	1	4	2	1	1	1	1.206	0.148	0.138	0.489	-0.222	1.551	1.816	1.484	1.463	3.071	3.721	52.031	41.731	2.737	0.28	0
583	45	4	2	2	2	4	6	1	1	1	1	0.762	0.375	0.284	0.135	-0.151	0.952	1.749	1.1	1.509	1.396	3.515	45	49.295	2.474	0.794	1
584	66	1	5	6	2	1	2	1	1	1	1	1.076	0.31	0.18	0.375	-0.325	1.581	2.081	1.668	1.495	3.517	4.177	30	46.476	2.534	0.86	1
585	45	2	1	2	1	1	3	1	1	1	2	1.08	-0.021	0.223	0.375	-0.191	1.293	1.607	1.161	1.522	3.308	3.534	52.43	44.258	2.329	0.693	0
586	52	2	1	2	2	8	6	1	1	1	1	0.952	0.363	0.478	0.18	-0.188	1.405	1.575	1.463	1.277	2.914	2.68	50.375	44.976	2.408	0.59	1
587	36	3	6	2	2	2	4	1	1	1	1	0.674	0.411	0.855	0.092	-0.169	1.379	2.301	1.629	1.5	3.005	4.601	54	49.295	2.212	1.172	0
588	37	3	2	1	2	1	4	1	1	1	2	0.396	0.47	0.409	0.046	-0.169	1.113	1.686	1.749	1.483	2.603	3.409	54.195	44.093	2.767	0.212	0
589	47	1	3	1	1	1	3	1	1	1	1	0.907	0.379	0.334	0.107	-0.129	1.511	1.471	1.519	1.684	3.124	3.423	49.214	36.799	2.501	0.474	0
590	39	5	2	2	1	1	7	1	1	1	1	1.043	0.228	0.091	0.267	-0.237	1.696	1.536	1.475	1.342	3.55	2.769	56.041	35.065	2.627	0.389	1
591	47	1	1	1	1	1	2	1	1	1	1	0.741	0.198	0.277	0.223	-0.375	1.5	1.656	1.438	1.461	2.893	3.387	41.882	40.943	2.73	0.285	0
592	64	4	3	2	1	1	6	1	1	1	1	1.673	0.206	0.437	0.148	-0.06	1.225	1.336	1.56	1.503	2.604	2.667	44.13	40.899	2.531	0.52	1
593	56	3	1	2	2	1	4	1	1	1	1	0.763	0.254	0.208	0.135	-0.191	1.535	1.648	1.47	1.366	3.147	3.071	60	46.476	2.134	0.823	0
594	63	4	2	2	2	1	4	1	1	1	1	0	0.659	0.216	0	-0.568	1.56	1.888	5.442	1.476	11.32	3.716	60	46.476	2.804	0.107	1
595	63	5	1	6	1	1	4	1	2	1	1	0.197	0.509	0.252	0.028	-0.401	1.17	1.554	1.663	1.482	2.579	3.074	52.5	44.244	2.822	0.194	1
596	66	6	2	2	1	1	4	2	2	1	2	1.039	-0.042	0.247	0.135	-0.141	1.397	1.394	0.967	1.562	1.808	3.216	21.515	28.161	2.331	0.357	0
597	48	3	2	7	2	1	2	1	1	1	2	0.816	0.434	0.441	0.101	-0.118	0.726	1.306	2.162	1.522	2.313	2.684	43.913	45.066	2.35	1.165	0
598	55	7	2	2	2	1	6	1	1	1	1	0.565	0.332	0.155	0.094	-0.252	1.122	1.621	1.515	1.404	2.412	3.164	61.923	37.37	2.232	0.803	1
599	41	4	2	1	2	1	2	1	1	1	2	1.109	0.475	0.445	0.048	-0.043	1.064	1.047	1.577	1.514	2.238	2.127	54.14	44.092	2.911	0.084	0
600	68	3	2	6	2	1	3	2	2	1	2	1.108	0.297	0.449	0.133	-0.122	1.436	1.133	1.549	1.461	3.02	2.425	45	49.295	2.387	0.636	1
601	57	2	6	2	2	3	3	1	1	1	1	0.738	0.568	0.276	0.119	-0.164	1.096	1.598	2.021	1.572	3.106	3.488	56.616	44.554	2.703	0.133	1
602	62	2	1	4	1	7	4	1	1	2	1	1.251	0.278	0.326	0.126	-0.081	0.908	0.797	0.843	0.99	1.038	1.071	41.006	45.764	2.612	0.348	1
603	70	5	2	6	1	1	4	2	2	1	2	0.912	0.392	0.373	0.043	-0.069	2.156	1.214	3.108	1.517	8.981	2.482	33.166	38.935	2.346	0.738	1
604	41	5	2	2	1	1	3	1	1	1	1	0.93	0.223	0.959	0.191	-0.246	1.637	1.425	1.517	1.391	3.379	2.706	55.869	39.98	2.276	0.706	1
605	40	2	2	2	1	1	3	1	1	1	1	1.066	0.18	0.34	0.186	-0.137	1.157	1.185	1.016	1.557	1.571	2.806	41.702	41.052	1.927	0.757	1
606	70	5	2	6	1	1	6	1	1	1	1	1.182	0.253	0.425	0.257	-0.184	1.703	1.531	1.535	1.517	3.582	3.232	52.5	44.244	2.871	0.096	1
607	68	2	2	4	1	1	3	1	1	1	1	0.603	0.317	0.283	0.128	-0.25	0.995	1.56	1.164	1.504	1.613	3.123	53.567	44.104	2.782	0.168	1
608	28	3	2	1	2	1	3	2	2	1	2	1.113	0.228	0.332	0.133	-0.159	1.357	0.894	1.143	1.371	2.068	2.286	22.094	37.37	2.399	0.643	1
609	64	1	1	6	1	1	2	1	1	1	1	1.017	0.349	0.421	0.249	-0.25	1.479	1.723	1.675	1.497	3.408	3.48	54	49.295	2.143	1.115	1
610	60	1	2	3	2	1	2	1	1	1	1	1.187	0.364	0.411	0.103	-0.077	0.735	0.931	1.908	1.542	1.971	1.994	37.431	44.23	2.69	0.388	1
611	70	4	2	3	1	1	2	1	1	1	1	0.372	0.456	0.4	0.067	-0.373	1.178	1.78	1.495	1.446	2.351	3.484	54	49.295	2.293	1.167	1
612	65	2	3	6	1	1	6	1	1	1	1	0.034	0.576	0.257	0.001	-0.156	1.167	1.335	1.721	1.514	2.628	2.784	52.577	41.961	2.679	0.299	1
613	61	6	2	2	1	4	3	1	1	1	1	0.578	0.536	0.529	0.012	-0.023	0.909	2.314	1.356	1.5	1.637	4.628	60	46.476	2.856	0.175	1
614	63	2	2	6	1	1	4	1	1	1	1	0.452	0.472	0.472	0.032	-0.108	1.07	1.165	2.146	1.543	3.118	2.451	52.5	44.244	2.797	0.164	1
615	66	3	3	2	1	1	4	1	1	1	1	0.909	0.347	0.239	0.127	-0.142	1.344	1.579	1.491	1.511	2.772	3.224	45	49.295	2.347	0.764	1
616	59	4	5	6	2	3	6	1	1	1	1	0.101	0.559	0.386	0.005	-0.127	1.187	1.47	1.979	1.542	3.133	3.052	45	49.295	2.637	0.383	1
617	52	5	2	2	1	1	3	1	1	1	1	0.67	0.323	0.235	0.073	-0.138	1.12	1.418	1.068	1.303	1.594	2.508	42.317	40.782	2.604	0.316	1
618	39	5	2	2	2	2	6	1	1	1	1	1.35	0.3	0.43	0.113	-0.076	0.864	0.938	1.528	1.022	1.892	1.273	48.721	45.948	2.726	0.318	1
619	66	5	2	6	1	1	6	1	1	1	1	0.987	0.364	0.196	0.123	-0.127	1.392	1.351	1.151	1.325	2.129	2.461	51.467	44.525	2.406	0.454	1
620	32	4	2	2	2	1	4	1	1	1	1	0.018	0.577	0.253	0.001	-0.275	1.337	1.532	2.196	1.471	3.912	3.162	42.071	46.531	2.536	0.428	1
621	50	6	2	2	1	1	4	1	1	1	1	1.016	0.392	0.563	0.127	-0.125	1.41	1.773	1.622	1.493	3.051	3.547	60	46.476	2.737	0.443	1
622	66	2	1	6	2	1	4	1	1	1	1	1.059	0.566	0.569	0.003	-0.003	1.103	1.08	1.646	1.525	2.403	2.195	60	46.476	2.873	0.137	1
623	26	5	1	1	2	1	3	1	1	1	1	0.898	0.351	0.405	0.074	-0.117	1.129	0.891	1.709	0.936	2.743	1.165	54.004	40.781	2.223	0.695	1
624	66	2	2	6	2	1	3	2	1	1	1	1.285	0.248	0.365	0.131	-0.072	0.897	1.498	1.62	1.532	2.206	3.065	52.5	44.244	2.578	0.594	1
625	66	4	2	6	2	1	2	1	1	1	1	1.694	0.327	0.447	0.169	-0.067	1.186	1.221	1.547	1.515	2.51	2.464	51.177	44.63	2.664	0.426	1
626	64	6	2	6	2	1	3	1	1	1	1	0.838	0.39	0.424	0.125	-0.156	1.22	1.46	1.623	1.506	2.705	2.93	45	49.295	2.627	0.351	1
627	67	3	2	6	1	1	2	1	1	1	1	0.273	0.523	0.434	0.017	-0.122	1.35	1.305	1.595	1.551	2.828	2.699	60	46.476	2.553	0.391	0
628	46	2	1	1	2	3	6	1	1	1	1	0.566	0.288	0.062	0.137	-0.378	1.112	1.884	1.384	1.383	2.494	3.495	74.618	28.322	2.857	0.142	1
629	67	2	3	6	2	1	2	1	1	1	1	0.978	-0.073	0.167	0.143	-0.182	1.522	1.874	1.212	1.483	2.479	3.77	45	49.295	1.971	0.9	1
630	25	4	2	2	1	1	6	1	1	1	1	0.991	0.313	0.335	0.374	-0.375	1.789	2.424	1.469	1.5	3.64	4.849	60	46.476	2.813	0.265	1
631	66	3	2	6	2	1	2	1	1	1	1	1.127	0.076	0.354	0.319	-0.244	1.558	1.396	1.283	1.49	2.669	2.923	34.53	44.238	2.477	0.436	1
632	66	2	3	6	1	1	4	1	1	1	1	0.915	0.288	0.138	0.258	-0.277	1.396	1.892	1.701	1.493	3.198	3.8	54.625	44.117	2.537	0.502	1
633	68	3	3	6	1	1	3	1	1	1	1	0.933	0.347	0.292	0.08	-0.082	1.294	2.435	1.556	3.743	2.83	12.23	66.022	26.643	2.363	0.546	1
634	70	3	2	6	1	1	7	1	1	1	1	1.329	0.335	0.383	0.2	-0.133	1.205	1.009	1.555	1.298	2.509	1.746	60	46.476	2.494	0.319	1
635	69	5	2	6	2	1	3	1	1	1	1	0.665	0.273	0.173	0.131	-0.253	1.433	1.657	1.249	1.403	2.408	3.135	63.907	41.097	2.432	0.819	1
636	64	5	2	3	2	1	6	1	1	1	1	0.544	0.38	0.378	0.081	-0.271	1.571	1.556	1.68	1.954	3.492	4.948	66.869	25.823	2.425	0.707	1
637	60	3	1	6	2	1	6	1	1	1	1	0.988	0.324	0.663	0.157	-0.156	0.933	3.378	1.265	10.435	1.684	48.76	45	49.295	2.36	0.691	1
638	44	4	2	2	2	1	4	2	2	2	2	0.688	0.44	0.31	0.058	-0.095	0.873	1.145	1.68	1.122	2.085	1.715	64.604	35.441	2.714	0.211	1
639	52	5	6	4	1	1	4	2	2	2	2	1.484	0.767	0.107	0.102	-0.124	1.969	0.674	2.196	0.446	5.893	0.4	57.865	39.133	1.818	0.413	0
640	52	4	2	2	1	2	3	1	1	1	1	1	0.321	0.138	0.375	-0.375	1.987	1.987	1.521	1.479	4.028	4.028	56.475	44.506	2.898	0.113	1
641	22	1	2	3	2	1	3	1	1	1	1	0.814	0.359	0.357	0.124	-0.152	1.197	1.535	1.395	1.171	2.425	2.395	53.982	44.091	2.322	0.462	0
642	68	2	2	6	2	1	3	1	1	1	1	1.074	0.469	1.273	0.178	-0.15	1.252	1.436	1.597	1.114	3.282	2.182	60	46.476	2.484	0.3	1
643	62	5	2	6	2	1	3	1	1	1	1	0.357	0.462	0.334	0.037	-0.167	1.183	1.746	1.5	1.509	2.366	3.491	30	46.476	2.423	0.753	0
644	68	4	2	4	2	1	4	1	1	1	1	0.801	0.3	0.422	0.161	-0.167	1.102	1.449	1.046	1.627	1.593	3.26	58.946	43.412	1.913	1.04	1
645	68	2	5	6	1	1	2	1	1	1	1	0.259	0.483	0.432	0.027	-0.276	1.38	1.482	1.458	1.526	2.637	3.25	52.62	44.22	2.477	0.576	1
646	69	2	1	1	2	1	6	1	1	1	1	0.816	0.374	0.389	0.158	-0.189	1.294	1.502	1.298	1.416	2.341	3.171	35.655	44.099	2.522	0.349	1
647	28	2	6	3	1	1	3	1	1	1	1	0.951	0.459	0.574	0.195	-0.231	1.169	1.126	1.41	1.789	2.333	2.789	60	46.476	2.601	0.365	1
648	65	2	1	2	2	1	2	2	2	2	2	1	0.335	0.335	0.375	-0.375	2.424	2.424	1.5	1.5	4.849	4.849	60	46.476	2.904	0.106	0
649	25	3	2	2	1	1	7	1	1	1	1	1.117	0.317	0.173	0.252	-0.157	1.487	1.717	1.503	1.603	3.116	3.757	50.632	41.681	2.518	0.488	1
650	58	2	2	2	2	1	4	1	1	1	1	0.436	0.428	0.101	0.083	-0.386	1.274	1.473	1.759	1.434	2.993	2.879	40.475	45.433	2.769	0.307	1
651	57	1	2	7	2	1	1	1	1	1	1	1	0.291	0.303	0.375	-0.375	1.576	1.656	1.67	1.5	3.51	3.312	30	46.476	2.742	0.334	1
652	53	4	1	2	1	1	6	1	1	1	1	0.931	0.489	0.255	0.227	-0.248	1.304	1.534	1.505	1.469	2.742	3.186	52.26	41.801	2.684	0.3	1
653	59	5	2	2	1	1	4	1	1	1	1	0.825	0.364	0.277	0.243	-0.301	1.308	1.625	1.478	1.543	2.748	3.328	46.6	40.44	2.856	0.11	1
654	54	6	2	7	2	1	7	1	1	1	1	0.947	0.367	0.37	0.109	-0.141	1.417	1.132	1.473	2.04	2.781	3.415	39.449	44.893	2.432	0.36	1
655	62	2	5	6	2	1	3	1	1	1	1	1.325	0.141	0.466	0.31	-0.161	1.346	1.248	1.509	1.449	2.777	2.577	49.148	45.665	2.73	0.308	1
656	70	6	6	6	1	1	4	1	1	1	1	0.742	0.505	0.618	0.097	-0.125	0.87	1.75	1.836	1.485	2.249	3.501	54	49.295	2.294	1.186	1
657	64	3	2	6	2	1	6	2	2	1	2	0.47	0.271	0.317	0.076	-0.242	0.892	1.556	0.816	1.538	0.971	3.143	20.44	36.493	2.426	0.564	1
658	52	4	2	7	2	8	3	2	2	2	2	0.006	0.59	0.623	0	-0.209	0.834	2.246	1.641	1.476	1.813	4.437	54	49.295	2.363	1.171	0
659	32	4	2	2	2	1	4	2	2	1	2	0.99	0.317	0.369	0.128	-0.117	1.286	1.489	1.291	1.478	2.261	2.979	49.682	41.36	2.725	0.181	1
660	37	2	1	2	1	4	3	1	1	1	2	0.455	0.281	0.182	0.112	-0.33	0.957	1.78	1.117	1.481	1.492	3.593	53.491	44.108	2.135	0.619	1
661	28	3	1	2	1	4	6	1	1	1	1	0.789	0.109	0.404	0.134	-0.168	1.013	1.319	1.162	1.374	1.626	2.511	54	49.295	1.84	1.165	1
662	67	4	2	6	2	1	6	1	1	1	1	0.683	0.639	0.219	0.121	-0.235	1.673	1.135	4.051	1.761	9.516	3.084	41.371	46.012	2.66	0.117	1
663	67	4	2	2	2	1	3	1	1	1	1	0.759	0.54	0.448	0.125	-0.208	1.438	1.462	1.626	1.497	3.155	2.986	30	46.476	2.563	0.403	1
664	69	6	2	3	1	1	6	1	1	1	1	0.749	0.326	0.107	0.136	-0.245	1.213	1.305	1.759	1.335	2.87	2.365	48.524	41.932	2.568	0.081	1
665	67	2	3	6	2	1	2	1	1	1	1	0.775	0.498	0.262	0.244	-0.43	1.332	1.511	1.508	1.465	2.842	2.951	60	46.476	2.793	0.171	1
666	63	2	5	7	3	3	3	1	1	1	1	0.556	0.603	0.34	0.118	-0.375	1.374	1.919	2.452	1.421	4.606	3.689	45	49.295	2.7	0.205	1
667	70	2	2	3	2	1	3	2	1	1	2	0.676	0.042	0.625	0.14	-0.184	1.037	1.253	0.779	1.467	1.082	2.677	39.911	46.416	2.294	1.137	1
668	35	4	6	2	2	1	3	1	1	1	1	0.383	0.437	0.168	0.036	-0.134	1.348	1.436	2.122	1.147	4.091	2.249	64.253	23.789	2.304	0.228	0
669	70	1	3	6	2	1	2	1	1	1	1	0.37	0.481	0.138	0.068	-0.375	1.387	1.968	1.524	1.492	2.811	3.954	56.439	44.494	2.836	0.186	1
670	46	6	2	2	1	1	6	1	1	1	1	0.766	0.47	0.534	0.056	-0.25	1.298	0.755	1.711	0.334	2.335	0.337	82.645	11.395	2.633	0.317	1
671	65	6	2	2	1	1	4	1	1	1	1	1.523	0.205	0.388	0.393	-0.175	1.511	1.315	1.472	1.524	2.988	2.671	60	46.476	2.625	0.592	1
672	51	3	1	1	2	1	6	1	1	1	1	0.686	0.191	0.464	0.126	-0.171	0.873	1.424	0.7	1.569	0.83	3.109	30	46.476	2.219	0.61	1
673	68	2	1	6	1	1	3	2	2	2	2	0.007	0.593	0.231	0	-0.378	1.005	1.663	1.129	1.472	1.471	3.358	52.454	44.253	2.846	0.154	1
674	67	4	2	2	1	1	4	1	1	1	1	0.965	0.246	0.277	0.392	-0.375	1.381	1.604	1.5	1.5	2.78	3.207	52.5	44.244	2.955	0.067	1
675	66	3	2	6	2	1	3	1	1	1	1	0.398	0.456	0.264	0.038	-0.156	1.291	1.594	1.536	1.484	2.636	3.163	47.983	45.492	2.244	1.183	1
676	41	1	1	1	2	1	5	1	1	1	1	0.763	0.5	0.352	0.155	-0.235	1.193	1.411	1.443	1.699	2.586	3.196	60	46.476	2.619	0.34	1
677	25	4	2	2	1	1	4	1	1	1	1	0.637	0.261	0.195	0.133	-0.343	1.653	1.536	1.514	1.481	3.378	3.037	53.671	44.098	2.786	0.226	1
678	69	4	2	6	2	1	6	1	1	1	1	0.641	0.568	0.351	0.093	-0.156	0.932	1.332	2.572	1.436	3.442	2.632	56.117	44.395	2.78	0.16	1
679	65	1	1	6	2	2	2	1	1	1	1	0.999	0	0.221	0.375	-0.382	1.714	1.705	1.178	1.519	2.704	3.429	20.375	36.467	2.339	0.603	0
680	69	3	3	6	1	1	4	2	2	2	2	0.981	0.248	0.149	0.311	-0.31	1.302	1.55	1.47	1.525	2.589	3.197	47.358	41.781	2.835	0.128	1
681	60	1	1	6	2	2	2	1	1	1	1	0.572	0.303	0.868	0.128	-0.375	1.671	2.424	1.494	1.5	3.351	4.849	45	51.962	1.823	1.43	1
682	68	6	2	6	2	1	3	1	2	1	1	0.646	0.316	0.39	0.122	-0.25	1.361	1.636	1.476	1.602	2.789	3.552	63.448	41.651	2.535	0.762	1
683	66	4	2	6	1	1	2	1	1	1	1	1.132	0.255	0.31	0.403	-0.297	1.604	1.556	1.527	1.502	3.266	3.111	38.012	34.02	2.888	0.122	1
684	45	6	2	2	1	1	6	1	1	1	1	0.756	0.403	0.363	0.119	-0.175	1.461	1.603	1.554	1.305	2.989	2.819	63.803	36.16	2.778	0.125	1
685	67	5	2	6	1	1	6	1	1	1	1	0.569	0.565	0.368	0.101	-0.205	1.075	2.258	1.41	1.506	2.038	4.489	49.644	46.183	2.323	1.167	1
686	65	3	1	6	2	1	6	1	1	1	1	0.854	0.159	0.132	0.254	-0.373	1.716	1.759	1.593	1.492	3.678	3.649	36.509	44.108	2.422	0.623	1
687	69	2	5	6	2	1	4	1	1	1	1	0.918	0.278	0.182	0.34	-0.347	1.523	2.073	1.414	1.513	3.031	4.187	54.393	44.101	2.462	0.528	1
688	70	5	2	6	1	1	3	1	1	1	1	1.106	0.367	0.596	0.159	-0.125	1.104	1.151	1.419	1.581	2.086	2.529	60	46.476	2.696	0.35	1
689	68	4	2	6	2	1	4	1	1	1	1	0.757	0.369	0.444	0.117	-0.157	0.963	1.3	0.931	1.427	1.207	2.534	45	49.295	2.208	0.709	1
690	69	4	5	6	2	1	6	1	1	1	1	0.306	0.475	0.355	0.024	-0.141	1.03	1.045	1.823	1.437	2.529	2.228	54.625	44.117	2.679	0.431	1
691	68	3	2	6	1	1	3	1	1	1	1	5.053	0.614	0.529	0.115	-0.011	0.908	0.744	2.321	1.609	2.904	1.596	45	51.962	1.869	1.449	1
692	68	5	2	2	2	1	4	1	1	1	1	1.17	0.107	0.278	0.309	-0.183	1.5	1.592	1.201	1.661	2.384	3.535	60.784	37.734	2.278	0.55	1
693	68	5	2	3	1	1	6	1	1	1	1	2.684	0.686	0.501	0.124	-0.021	0.774	0.987	0.994	1.408	1.086	1.846	36	49.295	2.141	1.07	1
694	67	6	6	2	1	1	6	1	1	1	1	0.778	0.426	0.258	0.1	-0.16	1.32	1.401	1.468	1.482	2.58	2.788	52.731	44.2	2.417	0.84	1
695	29	4	2	2	1	1	4	1	1	1	2	0.721	0.289	0.27	0.151	-0.223	1.118	1.584	2.025	1.337	5.083	2.918	66.64	29.789	2.502	0.307	1
696	58	2	2	2	2	1	6	2	2	2	2	1	0.229	0.138	0.375	-0.375	1.685	1.901	1.51	1.473	3.381	3.864	66.1	35.1	2.548	0.451	0
697	41	4	2	1	2	1	6	2	1	1	1	0.328	0.447	0.718	0.036	-0.249	1.09	1.153	1.825	1.26	2.687	1.995	60	46.476	2.56	0.497	1
698	66	2	2	6	2	1	5	1	1	1	1	0.029	0.564	0.204	0.002	-0.299	1.13	1.568	1.634	1.502	2.428	3.155	41.117	45.838	2.682	0.421	1
699	43	4	2	2	1	1	2	2	2	1	2	0.31	0.453	0.472	0.032	-0.186	1.045	1.332	2.514	1.54	3.601	2.807	51.585	44.486	2.794	0.177	0
700	64	1	2	6	1	8	7	1	1	1	1	0.948	0.207	0.311	0.163	-0.143	1.282	1.647	1.339	1.503	2.309	3.337	35.015	44.157	2.382	0.659	1
701	66	4	6	6	2	1	3	1	1	1	1	1.015	0.504	0.277	0.368	-0.302	1.362	1.469	1.407	1.627	2.643	3.186	36	49.295	2.122	1.089	0
702	70	2	2	6	2	1	4	1	1	1	1	15.271	0.43	0.575	0.046	-0.001	0.793	0.932	1.542	1.667	1.682	2.056	50.799	44.783	2.815	0.141	1
703	68	3	2	6	2	1	5	1	1	1	1	1.142	0.451	0.379	0.172	-0.125	1.349	1.37	1.609	1.648	3.109	3.138	50.901	44.739	2.567	0.386	0
704	65	2	3	6	1	1	2	1	1	1	1	0.247	0.521	0.563	0.016	-0.125	1.076	1.773	1.558	1.493	2.221	3.547	60	46.476	2.758	0.384	1
705	41	6	2	2	2	1	4	1	1	1	1	0.878	0.277	0.237	0.133	-0.162	0.992	1.247	1.574	1.477	2.194	2.495	56.279	44.443	2.494	0.797	1
706	25	4	2	1	2	1	2	1	1	1	1	0.803	0.333	0.074	0.108	-0.128	1.385	1.507	1.175	1.18	2.175	2.38	54	49.295	1.758	1.06	0
707	65	2	3	6	1	1	3	1	1	1	1	0.52	0.407	0.31	0.128	-0.375	1.139	2.109	1.55	1.49	2.356	4.259	54	49.295	2.165	1.077	0
708	33	4	1	2	1	1	4	1	1	1	1	0.761	0.254	0.855	0.291	-0.375	1.206	2.424	1.328	1.5	2.14	4.849	60	46.476	2.697	0.392	1
709	69	5	5	6	2	1	6	1	1	1	1	0.424	0.466	0.41	0.032	-0.123	1.555	1.374	1.526	1.506	3.132	2.858	44.297	45.027	2.314	1.159	1
710	42	3	3	2	2	1	4	1	1	1	1	0.983	0.204	0	0.383	-0.375	1.58	1.663	1.467	1.262	3.837	2.798	68.768	18.077	2.46	0.358	1
711	55	2	2	6	2	1	2	1	1	1	1	0.972	0.269	0.279	0.296	-0.321	1.604	1.53	1.624	1.608	3.479	3.282	51.374	44.557	2.565	0.351	1
712	66	4	5	6	2	1	3	1	1	1	1	0.58	0.451	0.149	0.116	-0.278	1.372	1.701	1.511	1.52	2.783	3.481	41.179	45.88	2.462	0.529	0
713	68	5	2	6	1	1	6	1	1	1	1	0.54	0.316	0.616	0.102	-0.25	1.213	1.687	1.223	1.558	1.983	3.555	60	46.476	2.326	0.823	1
714	69	6	6	6	2	1	7	1	1	1	1	0.396	0.444	0.413	0.033	-0.118	1.051	1.227	2.069	1.559	2.951	2.551	51.399	44.549	2.742	0.207	1
715	66	2	1	6	1	1	5	1	1	1	1	0.988	0.305	0.45	0.26	-0.25	1.294	2.325	1.616	1.498	2.806	4.643	60	46.476	2.731	0.381	1
716	36	3	6	2	2	4	5	1	1	1	1	0.965	0.461	0.522	0.12	-0.125	1.099	1.329	1.711	1.095	2.651	1.951	60	46.476	2.558	0.266	1
717	68	6	2	6	1	1	6	1	1	1	1	0.253	0.54	0.362	0.009	-0.073	1.189	1.23	1.574	1.491	2.486	2.464	55.536	44.251	2.548	0.299	1
718	59	1	1	4	1	1	3	1	1	1	1	0.736	0.502	0.224	0.243	-0.398	1.516	1.594	1.706	1.603	3.546	3.408	44.723	45.004	2.071	1.055	1
719	59	6	2	2	1	1	6	1	1	1	1	1.087	0.29	0.359	0.087	-0.11	1.173	0.721	0.876	1.016	1.353	1.054	42.425	41.401	2.443	0.427	1
720	67	1	2	6	2	1	2	1	1	1	1	1	0.303	0.855	0.375	-0.375	1.764	2.424	1.517	1.5	3.562	4.849	60	46.476	2.855	0.272	0
721	65	3	3	2	2	8	6	2	2	1	2	1.235	0.233	0.341	0.181	-0.142	1.514	1.005	1.297	1.528	2.618	2.311	45	49.295	1.984	0.964	1
722	42	1	3	6	2	1	3	1	1	1	1	0.669	0.477	0.277	0.178	-0.375	1.629	1.715	1.33	1.479	2.89	3.467	32.099	42.634	1.843	1.443	0
723	70	6	2	6	1	1	2	1	1	1	1	0.81	0.391	0.343	0.238	-0.295	1.398	1.609	1.302	1.536	2.471	3.291	35.72	44.096	2.666	0.301	1
724	40	6	2	2	1	1	6	1	1	1	1	0.951	0.215	0.252	0.299	-0.261	1.366	1.535	1.201	1.457	2.187	3.113	37.43	44.23	2.396	0.578	1
725	68	6	2	6	1	1	4	1	1	1	1	0.931	0.426	0.17	0.235	-0.253	1.386	1.962	1.542	1.493	2.987	3.932	56.942	44.676	2.718	0.386	1
726	65	5	1	6	1	1	2	1	1	2	1	0.798	0.29	0.112	0.122	-0.154	1.208	1.492	1.704	1.477	2.899	3.034	45.197	42.854	2.706	0.292	1
727	64	3	2	6	1	1	3	2	2	1	2	0.301	0.492	0.402	0.021	-0.098	1.336	1.496	1.558	1.358	2.416	2.72	77.141	20.159	2.475	0.466	0
728	67	3	3	6	2	1	6	1	1	1	1	1.021	0.426	0.357	0.096	-0.089	1.203	1.178	1.382	1.521	2.208	2.5	34.994	40.046	2.698	0.294	1
729	46	3	6	2	1	1	3	1	1	1	1	0.875	0.315	0.249	0.293	-0.377	1.426	1.735	1.51	1.512	2.874	3.585	52.5	44.244	2.877	0.168	1
730	69	4	2	6	2	1	3	1	1	1	1	1	0.389	0.222	0.24	-0.253	1.332	1.436	1.687	1.501	3.211	2.971	53.956	44.091	2.608	0.17	1
731	66	5	6	6	2	1	6	1	1	1	1	0.669	0.35	0.231	0.071	-0.125	0.97	1.853	1.627	1.404	2.155	3.488	60	46.476	2.519	0.752	1
732	65	6	3	2	1	1	4	1	1	1	1	0.826	0.355	0.421	0.222	-0.3	1.426	1.911	1.561	1.471	3.118	3.833	60	46.476	2.486	0.594	1
733	68	3	2	6	2	1	3	1	1	1	1	0.837	0.419	0.415	0.099	-0.125	1.256	1.826	1.544	1.495	2.583	3.656	54	49.295	2.243	1.164	1
734	70	3	2	6	2	1	3	1	1	1	1	0.913	0.438	0.241	0.194	-0.217	1.537	1.908	1.47	1.525	3.041	3.818	25.266	40.159	2.365	0.697	1
735	70	6	2	2	1	1	3	1	1	1	1	0.638	0.381	0.329	0.088	-0.246	1.8	1.297	1.552	1.283	3.603	2.276	55.699	39.451	2.713	0.3	1
736	64	3	2	2	1	1	4	1	1	2	1	0.88	0.488	0.359	0.158	-0.154	1.017	1.283	1.319	1.511	1.907	2.691	55.419	44.228	2.541	0.408	1
737	69	2	1	6	2	1	3	1	1	1	1	0.724	0.369	0.604	0.096	-0.159	1.327	0.788	1.929	1.754	3.501	2.355	45	49.295	2.301	0.719	1
738	62	4	2	2	2	1	6	1	1	1	1	0.607	0.306	0.384	0.085	-0.183	1.062	1.225	1.176	1.405	1.678	2.664	36.328	35.588	2.746	0.219	0
739	59	6	2	2	1	1	6	1	1	1	1	1.377	0.35	0.741	0.187	-0.122	1.527	1.847	1.354	5.827	2.845	14.674	50.327	44.999	2.424	0.753	1
740	69	3	2	6	2	1	3	1	1	1	1	0.321	0.467	0.37	0.029	-0.169	1.295	1.423	1.581	1.457	2.727	2.994	36.467	44.106	2.533	0.389	1
741	35	4	2	2	2	1	4	1	1	1	1	0.721	0.353	0.618	0.071	-0.125	1.327	1.699	1.512	1.49	2.694	3.394	60	46.476	2.408	0.749	1
742	67	5	3	6	2	1	7	2	2	1	2	1.614	0.253	0.476	0.251	-0.109	1.41	1.296	1.484	1.597	3.031	2.81	35.651	44.099	2.543	0.381	1
743	65	2	2	6	1	1	2	1	1	1	1	0.079	0.548	0.541	0.005	-0.25	1.368	2.031	1.661	1.481	2.984	4.053	60	46.476	2.521	0.451	1
744	70	5	2	3	2	1	6	1	1	1	1	0.013	0.585	0.503	0	-0.124	1.028	1.07	2.137	1.559	2.929	2.29	45	49.295	2.713	0.188	1
745	53	4	2	2	1	1	4	1	1	1	1	0.711	0.397	0.345	0.131	-0.215	1.229	1.495	1.402	1.509	2.284	3.004	52.698	44.206	2.739	0.264	1
746	41	6	2	2	1	3	3	1	1	1	1	0.377	0.429	0.148	0.046	-0.156	0.895	1.535	1.088	1.542	1.292	3.445	42.061	35.802	2.453	0.401	1
747	62	4	1	6	2	1	4	1	1	1	1	1.486	0.548	0.357	0.218	-0.106	1.122	1.234	1.589	1.506	2.485	2.546	45	49.295	2.505	0.758	1
748	36	2	1	2	2	2	6	1	1	1	1	0.901	0.262	0.217	0.305	-0.375	1.589	1.844	1.628	1.55	3.458	4.024	52.428	44.259	2.571	0.37	0
749	66	6	2	6	1	1	6	1	1	1	1	0.883	0.389	0.474	0.084	-0.108	1.288	1.296	1.564	1.519	2.697	2.651	51.328	44.574	2.617	0.323	1
750	45	6	2	2	1	4	4	1	1	1	1	0.127	0.537	0.372	0.007	-0.151	2.213	2.21	3.673	1.506	10.85	4.402	48.643	45.731	2.097	1.113	1
751	64	2	2	6	2	1	2	1	1	1	1	0.557	0.394	0.855	0.121	-0.375	1.536	2.424	1.509	1.5	3.11	4.849	54	49.295	1.967	1.182	1
752	68	4	2	6	1	1	6	1	1	1	1	0.656	0.459	0.187	0.151	-0.295	1.694	1.8	1.467	1.5	3.305	3.601	45	49.295	2.379	0.88	1
753	68	4	2	6	2	4	4	1	1	1	1	0.953	0.26	0.334	0.092	-0.102	0.927	0.68	0.855	1.432	1.057	1.724	22.5	37.65	2.509	0.567	1
754	47	6	2	2	1	1	4	1	1	1	2	1	0.272	0	0.375	-0.375	1.7	1.714	1.474	1.178	3.484	2.704	72.109	21.987	1.775	1.399	0
755	46	2	2	1	2	1	4	2	2	1	2	0.44	0.361	0.396	0.073	-0.288	1.502	1.62	1.532	1.591	3.071	3.522	45	49.295	2.127	0.761	0
756	70	4	2	6	1	1	2	1	1	1	1	1.137	0.134	0.273	0.382	-0.283	1.759	1.65	1.52	1.5	3.572	3.299	41.489	40.615	2.691	0.484	1
757	60	4	2	4	1	1	4	2	1	1	2	0.717	0.321	0.277	0.155	-0.259	1.335	1.524	1.238	1.531	2.19	3.11	53.684	44.098	2.38	0.516	1
758	67	4	1	4	2	1	3	1	1	1	1	1	0.129	0.13	0.375	-0.375	1.936	2.088	1.525	1.501	3.915	4.245	52.5	44.244	2.338	0.89	1
759	67	1	2	6	2	1	4	1	1	1	1	0	0.648	0.623	0	0	2.464	0.665	6.629	1.731	21.778	1.542	30	46.476	2.797	0.185	1
760	50	4	2	2	2	1	4	1	1	1	1	0.982	0	0.227	0.17	-0.179	1.482	1.46	1.105	1.578	2.223	3.223	37.362	41.815	2.316	0.453	1
761	69	3	2	6	1	1	6	1	1	1	1	1.399	0.296	0.392	0.103	-0.044	0.954	2.096	0.932	3.183	1.247	9.082	41.189	29.199	2.133	0.527	1
762	70	4	2	6	2	1	5	1	1	1	1	0.868	0.341	0.312	0.123	-0.124	1.121	1.698	1.179	1.5	1.794	3.438	41.342	45.992	2.253	0.883	1
763	68	2	6	6	2	1	2	1	1	1	2	1.218	0.39	0.368	0.146	-0.105	1.275	1.567	1.537	1.493	2.605	3.143	56.055	44.377	2.685	0.399	1
764	63	4	2	2	1	1	6	1	1	1	1	0.673	0.182	0.263	0.129	-0.375	1.499	1.618	1.276	1.654	2.58	3.568	60	46.476	1.949	0.478	1
765	56	2	2	1	2	1	1	1	1	1	1	0.9	0.179	0.13	0.324	-0.375	1.636	2.062	1.56	1.511	3.423	4.172	54.547	44.111	2.25	0.801	1
766	54	1	4	6	1	1	3	2	2	1	2	1.15	0.13	0.329	0.528	-0.303	1.597	1.557	1.41	1.384	3.003	3.359	32.378	38.334	2.882	0.138	0
767	66	3	2	6	2	1	4	1	1	1	1	1.147	0.399	0.394	0.126	-0.101	1.458	1.41	1.538	1.519	2.98	2.851	38.407	44.483	2.638	0.606	1
768	65	3	2	6	2	1	3	2	2	2	2	1.814	0.335	0.368	0.276	-0.105	1.479	1.648	1.516	1.521	2.986	3.356	70.572	36.169	2.624	0.405	0
769	51	1	1	1	2	3	3	2	1	1	1	0.711	0.31	0.285	0.148	-0.182	0.945	2.044	1	1.498	1.261	4.104	30	46.476	2.391	0.838	0
770	35	4	2	2	1	1	6	1	1	1	1	2.025	0.215	0.47	0.298	-0.066	1.155	1.069	1.02	1.528	1.566	2.178	60	46.476	2.624	0.364	0
771	70	1	3	6	1	1	3	1	1	1	1	0.933	0.279	0.355	0.16	-0.125	0.958	1.295	0.9	1.529	1.143	2.693	54.459	44.105	2.282	0.549	1
772	58	2	2	3	2	1	4	1	1	1	1	1.436	0.366	0.352	0.126	-0.068	1.24	1.306	1.467	1.778	2.525	3.126	54.449	44.105	2.625	0.465	1
773	66	5	2	6	1	1	6	1	1	1	1	0.53	0.32	0.366	0.075	-0.153	0.718	1.528	1.083	1.468	1.064	3.048	52.5	44.244	2.602	0.637	1
774	37	5	2	2	1	1	7	1	1	1	1	3.284	0.301	0.467	0.252	-0.04	1.294	1.003	1.446	1.456	2.673	1.95	52.69	44.207	2.73	0.259	1
775	68	3	3	6	1	1	4	1	1	1	1	0.851	0.243	0.08	0.256	-0.348	1.385	1.542	1.353	1.292	2.585	2.878	45	49.295	1.913	0.857	1
776	64	6	4	6	1	1	4	2	1	1	1	0.538	0.363	0.333	0.045	-0.116	1.49	1.432	2.145	1.494	4.293	2.985	41.479	35.784	2.444	0.619	1
777	67	4	2	6	1	1	3	1	1	1	1	0.002	0.607	0.436	0	-0.091	0.656	1.254	1.706	1.654	1.495	2.766	54	49.295	2.289	1.157	1
778	58	2	1	2	1	1	2	1	1	1	1	0.851	0.168	0.277	0.267	-0.375	1.704	1.604	1.497	1.5	3.429	3.207	52.5	44.244	2.564	0.866	1
779	60	1	3	1	2	1	3	1	1	1	1	1.04	0.405	0.518	0.247	-0.208	1.424	1.464	1.638	1.422	3.183	3.002	45	51.962	1.803	1.415	0
780	69	5	3	6	1	1	4	1	1	1	1	0.637	0.434	0.587	0.051	-0.117	1.086	0.781	1.593	1.629	2.351	1.76	60	46.476	2.473	0.579	1
781	56	1	1	1	1	1	4	1	1	1	1	0.737	0.316	0.351	0.109	-0.214	1.377	1.303	1.221	1.46	2.26	3.003	32.643	35.356	2.56	0.337	1
782	57	3	3	2	1	1	3	1	1	1	1	4.004	0.261	0.523	0.132	-0.019	1.626	0.936	1.51	1.607	3.322	2.005	60	46.476	2.712	0.388	1
783	62	5	2	2	1	5	2	2	2	2	2	1.041	0.089	0.369	0.367	-0.173	1.326	1.587	0.871	1.523	1.556	3.306	45	49.295	2.02	0.702	1
784	50	3	1	2	1	1	6	1	1	1	1	1.251	0.205	0.219	0.389	-0.23	1.498	1.795	1.471	1.5	2.953	3.591	39.625	44.976	2.436	0.912	1
785	68	2	2	6	2	1	6	1	2	1	2	0.702	0.588	-0.581	0.121	-0.841	0.826	1.658	1.616	0.94	1.919	2.077	60	46.476	2.717	0.268	1
786	64	6	2	2	1	1	6	1	1	1	1	1.135	0.708	0.524	0.122	-0.118	2.205	0.744	4.99	1.077	14.847	1.11	36	49.295	2.198	1.094	1
787	67	2	2	6	1	1	6	1	1	1	1	0.971	0.492	0.227	0.146	-0.178	1.546	1.412	1.488	1.512	3.104	2.861	48.732	40.689	2.342	0.256	1
788	45	5	1	2	1	1	3	2	2	2	2	1.207	0.295	0.173	0.311	-0.167	1.52	1.476	1.673	1.315	2.668	2.595	67.383	19.24	2.693	0.187	0
789	69	6	2	6	1	1	6	1	1	1	1	0.965	0.43	0.388	0.118	-0.118	0.876	1.428	1.582	1.418	2.045	2.717	53.663	44.099	2.812	0.205	1
790	58	7	2	2	2	1	2	1	1	1	1	1.607	0.268	0.363	0.212	-0.097	1.58	1.632	1.5	1.502	3.162	3.259	48.415	40.925	2.394	0.793	1
791	69	4	2	6	2	1	3	2	2	2	2	0.757	0.217	0.314	0.132	-0.205	1.344	1.644	1.309	1.526	2.387	3.336	42.437	45.364	2.105	1.129	1
792	45	2	7	2	2	1	3	1	1	1	1	0.928	0.195	0.193	0.243	-0.251	1.273	2.017	1.576	1.457	2.747	3.933	60	46.476	2.498	0.766	1
793	65	5	2	3	2	1	4	1	1	1	1	1.647	0.448	0.453	0.099	-0.043	1.179	1.199	1.512	1.641	2.427	2.642	37.5	44.244	2.625	0.438	1
794	24	1	1	1	1	2	2	1	1	1	1	0.797	0.311	0.158	0.213	-0.377	1.608	1.607	1.646	1.36	3.528	3.581	35.076	40.303	2.478	0.584	0
795	66	5	2	6	1	1	6	1	1	1	1	5.121	0.291	0.523	0.13	-0.012	1.185	1.31	1.553	1.572	2.58	2.714	52.244	44.3	2.803	0.177	1
796	31	3	1	2	1	4	4	1	1	1	1	0.666	0.264	0.254	0.122	-0.198	1.149	1.794	0.951	1.509	1.452	3.601	37.641	44.274	1.994	0.996	1
797	59	4	2	1	1	1	2	1	1	1	1	1	0.276	0.263	0.375	-0.375	1.721	1.618	1.518	1.654	3.459	3.568	67.5	37.65	2.907	0.102	1
798	68	5	3	2	2	1	7	1	1	1	1	0.408	0.449	0.238	0.051	-0.253	0.889	1.178	1.322	1.084	1.574	1.702	45	49.295	2.476	0.489	1
799	69	3	2	6	1	1	6	1	1	1	1	0.99	0.355	0.51	0.106	-0.125	1.119	1.01	1.668	1.49	2.804	2.107	63.568	41.504	2.701	0.243	1
800	61	4	2	6	1	1	3	1	1	1	1	1.357	0.337	0.316	0.225	-0.131	1.571	1.572	1.528	1.496	3.191	3.205	45	49.295	2.484	0.66	0
801	67	1	1	2	2	1	3	1	1	1	1	0.973	0.111	0.035	0.322	-0.37	1.577	1.553	1.562	1.735	4.237	6.228	48.2	19.164	2.513	0.253	0
802	65	1	3	6	2	1	3	1	1	1	1	0.993	0.223	0.318	0.132	-0.123	1.298	1.89	1.614	1.504	2.944	3.778	48.475	40.841	2.36	0.627	1
803	45	6	2	2	1	1	6	1	1	1	1	3.026	0.228	0.475	0.203	-0.023	1.406	1.802	1.483	2.096	2.922	5.036	54.945	39.93	2.302	0.616	1
804	50	4	6	3	2	1	6	2	1	1	1	1.256	0.636	0.269	0.102	-0.099	0.813	0.588	3.778	0.719	4.343	0.567	45	49.295	2.562	0.509	0
805	62	2	1	6	1	2	3	1	1	1	1	0.993	0.125	0.322	0.379	-0.375	1.994	2.003	1.524	1.484	4.009	4.001	63.525	41.557	2.919	0.103	1
806	58	1	2	7	2	1	3	1	1	1	1	1.321	0.197	0.362	0.164	-0.101	1.268	1.397	1.128	1.757	1.913	3.528	46.589	32.57	2.245	0.32	0
807	37	2	2	2	2	1	3	1	1	1	1	0.678	0.323	0.25	0.083	-0.138	1.069	1.379	1.291	1.432	1.856	2.71	35.453	44.111	2.666	0.443	0
808	66	4	2	6	1	1	3	2	2	1	1	0.809	0.098	0.138	0.34	-0.375	1.159	1.852	1.329	1.5	2.128	3.703	56.055	44.377	2.569	0.794	1
809	31	2	1	4	1	8	2	1	1	1	1	0.787	0.414	0.409	0.09	-0.096	1.236	1.604	1.392	1.469	1.948	3.154	77.865	19.619	2.594	0.267	0
810	52	6	2	3	2	1	4	2	2	2	2	0.098	0.536	0.315	0.009	-0.308	1.246	1.686	1.838	1.474	3.05	3.427	38.96	44.683	2.573	0.609	1
811	66	6	2	6	1	1	3	1	1	1	2	0.671	0.283	0.169	0.108	-0.301	1.138	1.309	1.241	1.056	2.057	1.895	57.022	29.538	2.382	0.328	1
812	59	4	6	1	1	1	4	1	1	1	1	0.87	0.267	0.335	0.338	-0.375	1.371	2.424	1.452	1.5	2.661	4.849	60	46.476	2.625	0.41	1
813	69	2	2	6	2	1	3	1	1	1	1	0.476	0.451	0.485	0.042	-0.125	1.061	1.385	1.378	1.468	1.949	2.819	45	51.962	1.682	1.349	1
814	70	4	2	6	2	1	6	1	1	1	1	1.316	0.334	0.43	0.108	-0.065	1.155	1.139	1.473	1.523	2.338	2.332	35.615	44.101	2.57	0.468	1
815	44	3	1	2	2	1	6	1	1	1	1	1.376	0.36	0.353	0.142	-0.074	0.986	1.471	1.662	1.452	2.447	2.846	48.895	41.364	2.59	0.582	1
816	69	1	3	6	2	1	3	1	1	1	1	0.672	0.41	0.476	0.114	-0.239	1.33	1.495	1.758	1.499	3.203	3.05	45	49.295	2.462	0.619	1
817	67	4	2	6	1	1	3	1	1	1	1	1.218	0.38	1.511	0.125	-0.125	1.144	1.179	1.48	0.766	2.479	1.204	60	46.476	2.648	0.324	1
818	38	3	1	2	2	1	6	1	1	1	1	0.489	0.458	0.623	0.104	-0.375	1.649	2.274	1.497	1.476	3.29	4.485	60	46.476	2.931	0.095	0
819	47	4	6	2	2	1	3	1	1	1	1	0.972	0.343	0.121	0.369	-0.375	1.701	1.705	1.488	1.49	3.461	3.408	40.986	45.751	2.648	0.323	0
820	60	3	3	2	2	1	3	1	1	1	1	0.603	0.275	0.48	0.14	-0.375	1.178	2.171	1.515	1.367	2.432	3.964	60	46.476	2.536	0.8	1
821	43	1	1	1	1	2	2	1	1	1	2	1	0.235	0.221	0.375	-0.375	1.797	1.608	1.67	1.582	3.231	3.391	64.619	28.012	2.833	0.165	0
822	69	5	2	6	1	1	7	2	2	1	1	0.703	0.432	0.245	0.125	-0.242	1.383	1.601	1.72	1.447	3.235	3.353	41.374	46.014	2.792	0.174	0
823	54	2	3	1	2	1	4	1	1	1	1	0.849	0.224	0.324	0.181	-0.19	1.07	1.879	1.356	1.426	2.239	3.627	54	49.295	1.981	1.222	1
824	67	5	2	6	2	1	6	1	1	1	1	0.614	0.289	0.879	0.13	-0.374	1.061	1.744	1.422	1.124	2.399	2.626	63.352	41.769	2.559	0.402	1
825	58	1	6	7	1	1	3	1	1	1	1	1.058	0.281	0.168	0.375	-0.329	1.722	1.842	1.413	1.568	3.744	3.935	65.6	35.194	2.764	0.311	1
826	37	3	1	2	1	1	4	1	1	1	1	0.685	0.318	-0.12	0.083	-0.25	1.254	0.992	2.129	0.616	4.092	0.82	63.158	26.103	2.213	0.328	0
827	62	2	2	3	2	2	3	1	1	1	1	0.61	-0.227	0.442	0.134	-0.337	1.42	1.374	0.943	1.346	1.786	3.313	20.8	36.647	2.859	0.133	1
828	62	7	2	4	1	1	6	1	1	1	1	1.662	0.563	0.46	0.269	-0.125	1.352	0.937	1.406	1.047	2.608	1.361	54	49.295	1.928	0.99	1
829	65	1	5	1	2	1	2	1	1	1	1	0.745	0.347	0.286	0.105	-0.144	0.956	1.505	1.429	1.536	1.96	3.093	50.551	44.893	2.273	0.799	0
830	53	5	2	2	1	1	4	1	1	1	1	0.695	0.374	0.368	0.075	-0.125	0.849	0.91	0.9	1.67	1.014	2.174	52.824	44.185	2.446	0.558	1
831	63	1	2	6	2	1	1	1	1	1	1	0.61	0.39	0.855	0.118	-0.25	1.238	2.314	1.565	1.5	2.656	4.628	54	49.295	2.195	1.22	1
832	69	2	2	3	2	1	3	1	1	1	1	0.665	0.324	0.43	0.132	-0.292	1.679	1.605	1.523	1.607	3.429	3.539	45	49.295	2.38	0.646	1
833	62	1	1	6	2	1	2	1	1	1	1	0.778	0.341	0.246	0.146	-0.127	1.023	1.305	1.607	0.879	2.797	1.517	47.919	40.879	1.948	0.586	1
834	65	1	6	6	1	1	2	1	1	1	1	1.035	0.399	0.624	0.136	-0.125	1.097	1.329	1.478	1.482	2.176	2.659	60	46.476	2.773	0.399	0
835	58	4	6	6	2	1	3	2	2	2	2	0.929	0.243	-0.079	0.217	-0.194	1.412	1.537	1.615	1.193	3.794	2.575	66.735	29.129	2.64	0.146	0
836	37	2	2	2	2	1	6	1	2	1	2	0.726	0.382	0.086	0.171	-0.375	1.604	1.574	1.62	1.522	3.616	4.316	36.924	35.988	2.588	0.226	1
837	54	2	3	1	2	1	2	1	1	1	1	0.745	0.129	0.439	0.136	-0.168	1.012	1.388	1.307	1.458	1.844	2.847	45	49.295	2.397	0.756	0
838	64	2	1	6	2	1	6	1	1	1	1	0.876	0.29	0.327	0.114	-0.126	1.108	1.521	1.499	1.433	2.299	2.957	63.355	41.767	2.668	0.286	0
839	64	6	2	2	1	3	6	2	2	1	2	1.361	0.1	0.345	0.345	-0.176	1.596	1.351	1.482	1.536	3.219	2.778	39.676	41.115	2.53	0.415	1
840	63	6	2	6	1	1	5	2	1	1	1	0.969	0.22	0.277	0.376	-0.375	1.672	1.715	1.408	1.479	3.214	3.467	45	45	2.273	1.151	1
841	57	1	1	1	2	6	6	1	1	1	1	0.095	0.546	0.389	0.005	-0.156	1.127	1.248	1.769	1.543	2.653	2.922	39.388	44.865	2.598	0.16	1
842	61	2	5	3	2	1	2	1	1	1	1	0.92	0.242	0.394	0.127	-0.167	1.546	1.31	1.53	1.416	3.181	2.767	30	46.476	2.449	0.48	1
843	45	3	2	7	1	1	4	1	1	1	1	0.485	0.472	0.264	0.097	-0.375	1.556	1.697	1.534	1.472	3.182	3.419	52.5	44.244	2.617	0.536	1
844	56	5	2	2	1	1	4	1	1	1	1	1.158	0.369	0.303	0.154	-0.131	1.251	0.892	1.357	1.294	2.255	1.637	53.672	44.098	2.688	0.384	1
845	64	3	2	6	2	1	3	1	1	1	1	0.647	0.494	0.367	0.096	-0.158	1.259	1.738	1.539	1.605	2.632	3.783	49.298	40.796	2.662	0.398	1
846	53	6	2	4	1	1	7	1	1	1	1	0.943	0.263	0.138	0.332	-0.375	1.663	1.987	1.541	1.479	3.4	4.028	55.364	44.217	2.589	0.594	1
847	26	1	1	1	1	5	1	1	1	1	1	1	0.244	0.221	0.375	-0.375	1.698	1.608	1.597	1.582	3.182	3.391	73.22	26.215	2.871	0.166	0
848	62	1	2	6	2	1	2	1	1	1	1	1	0.245	0.107	0.375	-0.375	1.764	1.827	1.493	1.567	3.566	3.826	36	49.295	1.83	1.11	1
849	32	1	1	1	1	1	2	1	1	1	1	0.809	0.403	0.609	0.166	-0.192	1.274	2.254	1.343	1.486	2.369	4.477	45	51.962	1.748	1.372	1
850	43	1	2	2	2	4	6	1	1	1	1	1	0.274	0.267	0.375	-0.375	1.575	1.608	1.674	1.5	3.516	4.135	30	46.476	2.474	0.318	1
851	63	1	5	6	2	1	3	1	1	1	1	0.103	0.534	0.187	0.01	-0.295	1.075	1.8	1.874	1.5	2.686	3.601	56.462	44.501	2.78	0.287	0
852	31	3	2	2	2	1	4	1	1	1	1	1.227	0.23	0.18	0.418	-0.257	1.581	1.924	1.599	1.5	3.373	3.849	45	49.295	2.419	0.873	1
853	50	5	1	2	2	1	4	2	2	1	2	0.793	0.214	0.038	0.162	-0.304	1.421	1.427	1.214	1.389	2.463	2.661	45	49.295	2.018	0.663	1
854	25	2	2	2	2	1	3	1	1	1	1	1.539	0.176	0.4	0.173	-0.077	1.149	1.018	1.22	1.518	1.89	2.106	35.246	44.13	2.466	0.44	0
855	40	1	3	2	2	1	4	1	1	1	1	1	0.135	0.888	0.375	-0.375	2.268	2.268	1.613	1.387	4.193	4.193	67.05	35.554	2.892	0.119	1
856	64	5	2	2	1	1	4	1	1	1	1	1.068	0.259	0.224	0.375	-0.336	1.729	1.856	1.574	1.516	3.729	3.8	40.572	45.491	2.482	0.565	1
857	55	5	2	2	1	1	4	1	1	1	1	0.829	0.152	0.024	0.153	-0.354	1.522	1.429	1.479	1.077	3.24	2.196	60.255	40.118	2.553	0.341	1
858	64	2	5	2	2	1	2	1	1	1	1	0.618	0.354	0.421	0.076	-0.166	1.272	1.241	1.471	1.431	2.508	2.534	45	49.295	2.476	0.781	1
859	53	1	1	4	2	1	4	2	2	1	1	0.519	0.43	0.233	0.112	-0.375	1.373	1.656	1.777	1.5	3.253	3.312	30	46.476	2.604	0.581	0
860	61	2	1	6	2	1	3	1	1	1	1	2.132	0.115	0.435	0.295	-0.058	1.61	1.699	1.408	2.018	3.44	4.573	54.839	40.034	2.496	0.522	1
861	64	3	5	2	2	1	4	1	1	1	1	0.346	0.491	0.258	0.032	-0.142	1.054	1.677	1.624	1.495	2.283	3.365	49.181	45.961	2.379	1.184	1
862	58	4	2	7	2	1	2	1	1	1	1	1.2	0.463	0.313	0.35	-0.205	1.383	1.656	1.479	1.519	2.814	3.337	30	46.476	2.598	0.602	1
863	33	1	6	1	2	1	2	1	1	1	1	0.678	0.293	-0.157	0.139	-0.431	1.341	1.465	1.415	1.14	2.922	2.232	61.452	32.26	2.483	0.562	0
864	37	2	2	2	1	1	2	1	1	1	1	0.724	0.377	0.233	0.197	-0.375	1.432	1.764	1.747	1.483	3.336	3.562	45	49.295	2.535	0.537	0
865	24	4	2	2	1	1	4	1	1	1	1	0.879	0.243	0.23	0.221	-0.192	1.338	1.67	1.433	1.517	2.591	3.528	58.046	37.857	2.512	0.211	1
866	57	5	2	4	1	1	6	1	1	1	1	0.718	0.421	0.236	0.119	-0.172	1.088	1.393	1.281	1.394	1.893	2.73	45.055	45	2.233	1.16	1
867	45	2	1	3	2	1	3	1	1	1	1	0.552	0.344	0.266	0.107	-0.259	1.121	1.589	1.835	1.467	2.975	3.26	43.434	40.574	2.498	0.566	1
868	60	3	6	6	2	1	2	1	1	1	1	1.762	0.271	0.439	0.135	-0.056	1.486	1.428	1.489	1.638	3.001	3.1	28.012	36.754	2.464	0.557	0
869	61	5	3	2	2	1	4	1	1	1	1	1.24	0.222	0.309	0.347	-0.17	1.484	1.491	1.204	1.441	2.472	2.948	60	46.476	2.532	0.591	1
870	36	6	2	2	1	4	4	1	1	1	1	1.305	0.273	0.303	0.375	-0.193	1.795	1.783	1.501	1.475	3.715	3.587	60	46.476	2.619	0.4	1
871	59	3	2	2	1	1	3	1	1	1	1	0.744	0.417	0.229	0.111	-0.174	1.65	1.325	1.726	1.235	2.976	2.183	64.339	21.246	2.673	0.234	1
872	27	2	6	1	2	1	3	2	1	1	2	0.651	0.079	0.292	0.125	-0.132	0.614	1.153	0.483	1.361	0.402	2.196	35.551	44.105	2.271	0.493	0
873	57	1	1	6	1	1	4	1	1	1	1	0.609	0.476	0.618	0.059	-0.125	1.18	1.75	1.562	1.485	2.459	3.501	60	46.476	2.794	0.24	1
874	63	1	3	4	2	1	2	1	1	1	1	3.101	0.346	0.477	0.216	-0.038	1.571	1.128	1.534	1.5	3.194	2.256	52.423	44.26	2.914	0.131	1
875	58	6	2	2	2	1	6	1	1	1	2	1.225	0.235	-0.378	0.381	-0.474	1.702	1.432	1.574	0.912	3.261	1.741	72.484	21.26	2.838	0.209	0
876	34	3	2	1	2	2	2	1	1	1	1	0.868	0.398	0.544	0.163	-0.247	1.191	1.179	1.252	0.953	2.065	1.55	30	46.476	2.236	0.255	0
877	44	4	1	2	2	1	7	1	1	1	1	0.979	0.306	0.391	0.132	-0.126	1.148	1.448	1.452	1.528	2.34	2.981	63.355	41.767	2.747	0.424	0
878	59	1	1	6	2	1	3	1	1	1	1	0.351	0.374	0.4	0.05	-0.252	1.003	1.695	1.758	1.438	2.439	3.27	65.615	39.251	2.452	0.392	0
879	63	3	2	6	2	1	2	1	1	1	1	1.671	0.271	0.426	0.212	-0.089	1.552	1.608	1.497	1.524	3.108	3.242	51.829	44.41	2.493	0.778	1
880	35	4	2	2	1	1	7	1	1	1	2	0.895	0.435	0.216	0.343	-0.338	1.341	1.767	1.402	1.483	2.699	3.584	50.847	41.438	2.778	0.158	1
881	63	6	2	2	1	1	4	1	1	1	1	0.918	0.374	0.855	0.131	-0.125	0.87	2.214	1.504	1.5	1.79	4.427	60	46.476	2.736	0.416	1
882	63	3	2	2	1	8	3	2	2	2	2	0.954	0.083	0.169	0.296	-0.291	1.489	2.175	1.287	1.509	2.563	4.392	56.32	44.456	2.146	0.767	0
883	63	1	5	7	2	1	2	1	1	2	2	0.607	0.21	0.165	0.137	-0.3	1.201	1.785	1.318	1.513	2.215	3.605	55.5	44.244	2.362	0.771	0
884	34	5	2	2	2	1	5	1	1	1	2	1.115	0.335	0.508	0.125	-0.102	0.812	1.027	1.294	1.51	1.75	2.108	60	46.476	2.492	0.562	1
885	32	5	2	2	1	1	6	1	1	1	1	0.614	0.363	0.313	0.103	-0.247	1.113	1.26	1.567	1.284	2.402	2.223	51.368	44.56	2.443	0.526	1
886	61	6	2	2	2	1	6	1	1	1	1	0.646	-0.511	0.36	0.125	-0.233	1.306	1.224	0.806	1.953	1.399	3.702	36	49.295	1.951	1.056	1
887	57	4	1	3	2	1	4	1	1	1	1	0.911	0.455	0.243	0.2	-0.214	1.009	1.482	1.629	1.362	2.491	2.754	56.642	44.563	2.643	0.396	1
888	66	2	1	2	2	1	5	1	1	1	1	0.267	0.52	0.529	0.019	-0.125	1.155	2.28	1.565	1.502	2.4	4.561	54	49.295	2.385	1.19	0
889	28	3	2	2	1	1	2	1	1	1	1	0.791	0.306	0.258	0.253	-0.394	1.47	1.661	1.469	1.561	3.019	3.454	52.5	44.244	2.876	0.122	1
890	63	4	5	2	1	5	6	1	1	1	1	0.263	0.507	0.257	0.018	-0.132	1.221	1.439	1.729	1.547	2.789	3.031	63.528	35.871	2.6	0.262	1
891	20	2	1	2	1	1	2	1	1	1	1	0.606	0.415	0.223	0.116	-0.279	1.513	1.82	1.525	1.352	3.09	3.312	63.615	41.447	2.29	0.733	0
892	35	2	2	7	2	3	2	1	1	1	1	0.83	0.168	0.263	0.255	-0.39	1.986	1.663	1.56	1.522	4.131	3.363	18.68	36.039	2.79	0.323	1
893	50	1	3	1	1	4	1	1	1	1	1	0.821	0.231	0.465	0.205	-0.308	1.315	1.492	1.68	1.485	3.003	3.098	34.148	44.324	2.754	0.243	1
894	62	1	1	1	1	1	3	1	1	1	1	1.138	0.283	0.369	0.216	-0.17	1.576	1.484	1.62	1.45	3.427	3.074	42.227	40.481	2.614	0.32	1
895	60	2	1	2	2	1	6	1	1	1	1	0.921	0.455	0.331	0.098	-0.103	1.181	1.319	1.523	1.619	2.552	2.915	56.719	35.055	2.784	0.154	1
896	49	2	3	2	2	4	3	1	1	1	1	1.298	0.47	0.284	0.249	-0.132	1.336	1.771	1.356	1.505	2.469	3.567	36	49.295	2.09	1.299	1
897	70	3	2	1	1	2	4	1	1	1	1	0.671	0.401	0.15	0.124	-0.255	1.365	1.852	1.728	1.455	3.219	3.631	49.247	45.991	2.204	1.13	1
898	63	5	2	6	1	1	5	1	1	1	1	126.346	0.416	0.596	0.107	0	1.175	0.93	1.276	1.608	1.983	1.996	60	46.476	2.674	0.451	1
899	41	5	2	2	2	1	4	1	1	1	1	0.795	0.275	0.475	0.158	-0.24	1.314	1.276	1.501	1.474	2.687	2.578	60	46.476	2.367	0.828	1
900	55	1	3	1	2	1	2	1	1	1	1	1.377	0.365	0.253	0.24	-0.133	1.334	1.4	1.494	1.275	2.827	2.408	54.196	44.093	2.481	0.36	1
901	61	5	1	2	1	1	4	1	1	1	1	1.078	0.331	0.458	0.081	-0.061	0.853	1.243	1.478	1.597	1.833	2.646	64.148	40.816	2.604	0.385	1
902	62	3	3	6	1	1	6	2	1	1	1	0.583	0.364	0.542	0.066	-0.158	1.185	0.984	1.579	1.454	2.509	2.137	48.629	46.012	2.771	0.257	0
903	62	3	2	6	2	1	4	1	1	1	1	0.66	0.273	0.316	0.186	-0.363	1.276	1.754	1.391	1.515	2.376	3.611	52.636	44.217	2.456	0.549	1
904	60	5	2	2	2	7	2	1	1	1	1	0.91	0.355	0.137	0.349	-0.49	1.612	1.604	1.48	1.488	3.322	3.183	60	46.476	2.371	0.412	1
905	48	1	4	2	2	1	3	1	1	1	2	2.142	0.264	0.34	0.382	-0.107	1.538	1.437	1.548	1.32	3.178	2.546	55.572	44.259	2.713	0.284	0
906	66	2	2	1	2	1	3	1	1	1	1	1.319	0.168	0.303	0.375	-0.237	1.656	1.38	1.5	1.462	3.312	2.897	30	46.476	2.162	0.811	1
907	70	3	2	6	2	1	3	1	1	1	1	0.443	0.363	0.341	0.069	-0.292	1.433	1.447	1.563	1.442	2.995	2.993	36.018	44.091	2.537	0.508	1
908	34	1	1	1	2	1	3	2	2	2	2	0.925	0.242	0.173	0.342	-0.299	1.37	1.774	1.276	1.496	2.331	3.541	45	49.295	2.4	0.742	0
909	57	4	2	2	1	4	5	1	1	1	1	1.088	0.14	0.215	0.28	-0.302	1.692	1.525	1.449	1.397	3.275	2.915	52.477	39.457	1.583	0.926	1
910	67	1	3	6	2	1	2	1	1	1	1	1.333	0.376	0.372	0.22	-0.13	1.418	1.406	1.5	1.485	2.835	2.844	30	46.476	2.599	0.452	1
911	61	4	3	6	1	1	4	1	1	1	1	1.009	0.302	0.44	0.129	-0.156	1.354	1.078	1.199	1.327	2.181	2.071	44.921	45	2.18	1.14	1
912	54	3	1	2	1	1	3	1	1	1	1	0.908	0.393	0.247	0.127	-0.159	1.307	1.592	1.508	1.375	2.711	2.918	56.22	44.425	2.649	0.385	1
913	64	2	2	6	2	1	2	1	1	1	1	1.01	0.278	0.612	0.375	-0.375	1.689	2.405	1.506	1.497	3.384	4.802	60	46.476	2.762	0.408	0
914	67	1	7	6	2	1	3	1	1	1	1	0.992	0.667	0.057	0.25	-0.151	1.243	1.618	0.728	1.172	1.206	2.533	30	46.476	2.069	0.666	1
915	62	3	1	4	1	1	4	1	1	1	1	0.05	0.558	0.511	0.003	-0.246	1.042	1.338	1.571	1.19	2.158	2.166	52.5	44.244	2.649	0.27	1
916	48	7	2	2	1	1	4	1	1	1	1	0.492	0.221	0.666	0.082	-0.244	0.769	0.556	0.779	1.686	0.801	1.414	60	46.476	2.063	0.782	1
917	59	2	2	1	2	1	2	2	2	1	2	0.217	0.506	0.255	0.024	-0.257	1.287	1.659	1.541	1.51	2.61	3.385	60	46.476	2.361	0.5	0
918	62	5	2	3	2	1	6	1	1	1	1	0.819	0.305	0.163	0.133	-0.182	1.546	1.935	1.449	1.497	3.018	3.913	47.877	45.457	2.091	1.154	1
919	42	4	1	2	2	1	4	1	1	1	1	0.676	0.348	0.298	0.063	-0.136	1.283	1.636	1.343	1.502	2.303	3.316	46.981	40.427	2.223	0.713	1
920	40	7	2	2	1	1	6	1	1	1	1	1.174	0.609	0.373	0.375	-0.29	2.241	1.572	1.497	1.507	4.496	3.238	45	49.295	2.484	0.59	1
921	64	1	1	1	2	1	3	1	1	1	1	0.957	0.348	0.376	0.177	-0.183	1.639	1.435	1.128	1.568	2.453	3.452	34.749	44.197	2.414	0.433	0
922	57	6	2	3	2	1	6	1	1	1	1	0.93	0.032	0.451	0.14	-0.113	1.002	1.055	0.741	1.453	0.996	2.17	34.521	44.239	2.624	0.373	1
923	60	2	2	6	2	1	3	1	1	2	2	0	0.647	0.633	0	-0.192	1.397	1.499	3.796	1.445	7.068	3.073	36	49.295	2.405	1.185	0
924	62	3	4	3	2	1	5	1	1	1	1	0.699	0.577	0.628	0.184	-0.372	0.975	1.581	1.449	1.471	2.222	3.209	45	49.295	2.836	0.111	1
925	56	4	2	2	2	1	3	1	1	1	1	1.393	0.234	0.392	0.234	-0.127	1.556	1.418	1.514	1.49	3.166	2.857	41.964	40.575	2.684	0.454	1
926	60	5	2	2	1	1	5	1	1	1	1	0.616	0.412	0.158	0.078	-0.152	1.189	1.904	1.625	1.469	2.694	3.739	71.32	36.039	2.284	0.694	0
927	53	6	2	2	2	1	4	2	2	2	2	0.983	0.064	0.009	0.389	-0.392	1.505	1.691	1.296	1.3	3.993	2.93	67.781	28.164	2.386	0.531	0
928	29	3	6	1	2	1	2	1	1	1	2	1	0.322	0.855	0.375	-0.375	1.852	2.424	1.5	1.5	3.703	4.849	54	49.295	2.431	1.202	0
929	42	2	1	7	2	1	4	1	1	1	1	0.712	0.375	0.36	0.171	-0.337	1.483	1.618	1.527	1.479	3.002	3.274	52.742	44.198	2.736	0.312	1
930	62	5	2	6	1	2	2	1	1	1	2	1.688	0.347	0.276	0.174	-0.081	1.142	1.021	1.25	1.399	1.902	1.934	48.166	40.89	2.589	0.337	1
931	41	2	1	2	2	3	6	1	1	1	1	0.917	0.35	-0.124	0.272	-0.377	1.49	2.112	1.633	1.281	3.243	3.608	36	49.295	2.234	1.105	1
932	52	3	3	2	1	1	3	1	1	1	2	1.006	0.058	0.284	0.275	-0.297	1.571	1.52	1.276	1.383	2.69	3.348	44.456	40.276	2.153	0.907	1
933	60	4	2	2	2	1	4	1	1	1	1	0.635	0.255	0.345	0.142	-0.352	1.497	1.656	1.479	1.574	3.029	3.57	49.645	45.363	2.733	0.346	1
934	64	1	2	6	2	1	3	1	1	1	1	5.302	0.399	0.551	0.066	-0.006	1.141	1.31	1.438	2.052	2.201	3.585	60	46.476	2.211	0.417	0
935	61	1	5	6	2	1	2	1	1	1	1	0.053	0.56	0.855	0.005	-0.375	1.3	2.424	1.544	1.5	2.672	4.849	60	46.476	2.927	0.102	1
936	64	2	5	6	2	1	3	1	1	1	1	0	0.629	0.182	0	-0.205	1.236	1.95	2.957	1.494	4.872	3.937	36	49.295	2.074	1.273	1
937	44	3	2	2	2	1	5	1	1	1	1	0.735	0.448	0.334	0.099	-0.158	1.066	1.279	1.724	1.16	2.583	2.01	54.625	44.117	2.379	0.43	1
938	47	2	1	3	1	2	2	1	1	1	1	0.725	0.319	0.277	0.218	-0.375	1.407	1.776	1.419	1.464	2.651	3.6	67.5	37.65	2.62	0.384	1
939	62	4	2	6	1	1	6	1	1	1	1	0.656	0.315	0.3	0.116	-0.184	1.416	1.561	1.077	1.471	2.001	3.204	56.081	39.766	2.405	0.358	1
940	62	2	1	6	2	1	6	1	1	1	1	0.8	0.465	0.431	0.098	-0.131	1.349	1.328	2.27	1.508	4.203	2.668	45	49.295	2.509	0.513	1
941	65	1	3	3	2	1	6	1	1	1	1	0.942	0.395	0.412	0.226	-0.192	1.153	1.901	1.525	1.486	2.574	3.833	60	46.476	2.677	0.423	1
942	61	4	2	1	2	1	3	1	1	1	1	0.883	0.137	0.233	0.189	-0.317	1.773	1.758	1.332	1.492	3.196	3.707	26.481	41.563	2.46	0.599	1
943	64	3	3	6	1	1	6	1	1	1	1	1.166	0.232	0.41	0.138	-0.19	1.602	0.867	1.254	0.866	2.68	1.032	57.301	39.384	2.64	0.278	1
944	58	1	2	7	2	1	2	1	1	1	1	0.917	0.709	0.612	0.123	-0.125	1.241	2.214	4.336	1.5	7.6	4.427	45	51.962	1.943	1.507	1
945	43	5	2	2	1	4	5	1	1	1	1	1.036	0.35	0.308	0.137	-0.119	1.285	1.522	1.51	1.45	2.618	2.961	49.772	40.956	2.302	0.587	1
946	57	3	2	2	2	1	3	1	1	1	1	0.564	0.396	0.378	0.116	-0.343	1.286	1.438	1.748	1.497	3.02	3.081	37.364	44.217	2.752	0.163	1
947	51	1	3	6	2	1	3	1	1	1	1	1.281	0.602	0.342	0.121	-0.073	1.062	1.165	2.263	1.724	3.475	2.714	45	49.295	2.367	0.683	1
948	49	2	2	6	2	1	3	1	1	1	1	1	0.301	0.129	0.375	-0.375	1.743	1.974	1.529	1.512	3.549	4.016	41.117	45.838	2.524	0.766	0
949	66	4	3	2	1	1	4	2	2	1	2	0.824	0.276	0.12	0.127	-0.136	1.163	1.55	1.805	1.159	3.064	2.398	50.395	44.967	2.219	0.551	1
950	51	4	2	4	1	1	7	2	2	2	2	0.553	0.309	0.432	0.079	-0.098	0.917	1.648	0.963	1.305	1.176	2.862	64.871	24.99	1.919	1.055	0
951	61	3	2	6	2	1	3	1	1	1	1	0.534	0.416	0.45	0.121	-0.375	1.422	2.415	1.508	1.494	2.894	4.811	54	49.295	2.286	1.217	1
952	52	5	2	2	1	1	2	2	2	1	2	13.289	0.309	0.553	0.327	-0.006	1.623	1.389	1.514	2.216	3.432	4.104	60	46.476	2.429	0.539	0
953	60	5	2	6	2	1	6	1	1	1	1	0.568	0.324	0.281	0.088	-0.209	1.23	1.759	1.196	1.488	1.962	3.549	37.906	44.337	2.518	0.709	1
954	63	5	2	3	1	1	2	1	1	1	1	0.745	0.363	0.45	0.15	-0.25	1.451	2.325	1.525	1.498	2.947	4.643	60	46.476	2.54	0.683	1
955	57	7	2	2	2	1	4	1	1	1	1	4.727	0.261	0.518	0.158	-0.016	1.338	1.154	1.507	1.848	2.743	2.842	48.721	45.948	2.67	0.285	1
956	45	2	1	2	1	1	4	1	1	1	1	0.691	0.282	0.279	0.091	-0.171	0.739	1.125	1.192	0.863	1.256	1.301	59.952	39.131	2.739	0.213	1
957	52	2	2	2	2	2	3	1	1	1	1	0.78	0.282	0.338	0.131	-0.24	1.676	1.548	1.475	1.505	3.296	3.096	30	46.476	2.239	0.776	1
958	50	5	2	2	1	1	7	1	1	1	1	0.621	0.456	0.221	0.121	-0.264	1.462	1.752	1.516	1.5	2.977	3.546	53.946	44.091	2.789	0.262	1
959	63	5	1	4	1	1	4	1	1	1	1	0.594	0.352	0.273	0.121	-0.15	0.636	1.413	0.676	1.487	0.59	2.827	49.068	45.91	2.264	1.145	1
960	47	5	1	2	1	1	6	1	1	1	2	0.894	0.295	0.22	0.123	-0.197	1.319	0.953	1.369	1.066	2.461	1.362	50.031	41.136	2.228	1.094	1
961	46	1	1	4	2	1	3	1	1	2	1	1.013	0.303	0.298	0.124	-0.119	1.393	1.432	1.628	1.409	3.127	2.737	44.288	37.467	2.369	0.556	1
962	51	4	5	2	2	1	4	1	1	1	1	0.665	0.434	0.228	0.105	-0.215	1.534	1.665	1.496	1.538	3.071	3.414	46.91	40.853	2.598	0.506	1
963	45	2	1	2	2	1	4	2	1	1	1	0.935	0.444	0.375	0.072	-0.069	1.16	1.529	1.511	1.501	2.35	3.057	51.657	41.55	2.644	0.33	1
964	47	5	2	7	2	4	6	1	2	1	2	0.992	-0.104	0.248	0.302	-0.199	1.292	1.733	0.902	1.496	1.555	3.465	32.866	39.347	2.465	0.671	0
965	61	4	2	6	1	1	5	2	2	1	2	0.959	0.155	0.234	0.265	-0.255	1.335	1.681	1.411	1.55	3.261	3.541	55.885	39.963	2.816	0.083	1
966	61	3	2	2	1	1	3	1	1	1	1	1.067	0.365	0.318	0.155	-0.135	1.615	1.637	1.413	1.509	3.09	3.33	43.518	40.413	2.626	0.476	1
967	58	4	2	3	2	1	4	1	1	1	1	0.862	0.286	0.374	0.235	-0.3	1.438	1.655	1.56	1.453	2.996	3.413	45	49.295	2.435	0.551	1
968	55	2	5	6	2	1	1	1	1	1	1	0.474	-0.091	0.31	0.125	-0.163	0.518	1.98	0.37	1.515	0.256	4.078	45	51.962	1.33	1.222	0
969	22	1	1	1	2	3	1	1	1	1	1	1.271	0.271	0.367	0.376	-0.184	1.744	1.58	1.537	1.322	3.746	2.849	60	46.476	2.451	0.351	1
970	47	1	6	1	1	1	1	2	2	1	2	1.166	0.17	0.156	0.369	-0.254	1.503	1.632	1.277	1.613	3.45	3.569	50.943	37.861	2.792	0.229	0
971	56	3	2	2	2	1	3	1	1	1	1	0.396	0.44	0.23	0.074	-0.375	1.361	1.781	1.767	1.521	3.204	3.593	38.483	44.508	2.753	0.235	1
972	52	2	1	7	2	1	3	1	1	1	1	0.844	0.418	0.372	0.22	-0.23	1.335	2.226	1.658	1.494	3.2	4.412	55.411	44.226	2.385	0.523	1
973	45	5	2	2	1	1	4	1	1	1	1	0.942	0.617	0.253	0.232	-0.165	1.225	1.549	1.114	1.372	1.915	2.917	45	49.295	1.75	0.615	1
974	52	5	2	2	2	1	4	1	1	1	1	1.223	0.334	0.855	0.375	-0.25	2.415	2.314	1.499	1.5	4.827	4.628	60	46.476	2.966	0.078	0
975	64	1	1	7	2	1	3	1	1	1	1	0.773	0.258	0.271	0.169	-0.262	1.533	1.735	1.458	1.523	2.995	3.632	45.031	41.046	2.434	0.559	1
976	56	2	2	3	2	1	3	1	1	1	1	2.186	0.183	0.379	0.366	-0.062	1.551	1.536	1.398	1.431	2.889	2.926	54.56	44.112	2.318	0.613	1
977	46	1	2	1	2	1	3	1	1	1	1	0.727	0.269	0.111	0.17	-0.318	1.533	1.582	1.471	1.424	3.023	3.028	44.478	40.257	2.557	0.619	1
978	49	6	3	1	2	1	4	1	1	1	1	0.828	0.448	0.086	0.357	-0.284	1.105	1.615	0.821	1.242	1.24	2.687	41.676	46.231	2.351	0.799	1
979	55	6	2	2	2	4	6	1	1	1	1	0.693	0.468	0.46	0.052	-0.083	1.131	1.282	1.544	1.776	2.324	3.036	54	49.295	2.104	1.069	1
980	53	1	3	6	1	3	2	1	1	1	1	0.563	0.277	0.313	0.116	-0.239	0.77	1.337	0.602	1.362	0.621	2.934	21.525	37.021	2.257	0.841	0
981	65	5	2	6	2	1	6	1	1	1	1	0.987	0.505	0.422	0.124	-0.121	0.944	1.145	1.436	1.476	1.87	2.305	45	49.295	2.578	0.375	1
982	47	5	2	2	1	1	4	1	1	1	1	1.238	0.198	0.354	0.343	-0.191	1.622	1.69	1.474	1.51	3.191	3.517	51.243	44.605	2.542	0.51	1
983	38	2	2	3	2	1	3	1	1	1	1	1.072	0.401	0.247	0.295	-0.234	1.385	1.791	1.371	1.561	3.225	3.773	56.445	44.496	2.703	0.257	1
984	53	6	2	2	2	1	4	2	2	1	2	1.048	0.287	0.148	0.373	-0.347	1.707	1.709	1.441	1.515	3.825	3.547	64.027	36.051	2.785	0.139	0
985	62	2	1	6	2	1	6	1	1	1	1	0.5	0.387	0.194	0.102	-0.325	1.159	1.597	1.629	1.494	2.545	3.204	47.866	41.557	2.819	0.227	1
986	48	3	2	2	2	4	3	1	1	1	1	0.644	0.459	0.356	0.046	-0.092	1.092	1.266	1.531	1.426	2.227	2.45	44.44	36.811	2.667	0.269	1
987	60	5	2	1	2	1	2	1	1	1	1	0.6	0.267	0.233	0.139	-0.375	1.468	1.743	1.761	1.471	3.487	3.549	35.015	44.157	2.608	0.491	1
988	47	2	2	6	1	1	6	1	1	1	1	0.545	0.452	0.311	0.101	-0.254	1.454	1.612	1.351	1.486	2.61	3.253	51.919	38.568	2.396	1.176	1
989	58	1	2	2	1	1	6	1	1	1	1	0.698	0.259	0.54	0.133	-0.297	1.689	1.321	1.493	1.522	3.398	2.908	60	46.476	2.709	0.383	1
990	63	2	2	6	2	1	2	1	2	2	2	1.326	0.324	0.542	0.329	-0.212	1.493	1.013	1.631	1.492	3.247	2.135	36	49.295	2.31	1.15	1
991	55	2	6	1	1	1	3	1	1	1	1	1.544	0.336	0.502	0.268	-0.124	1.357	1.195	1.523	1.546	2.763	2.506	60	46.476	2.769	0.286	1
992	21	1	2	1	2	1	1	1	1	1	1	0.896	0.38	0.343	0.088	-0.128	1.69	1.482	1.631	1.522	3.672	3.049	49.014	45.751	2.294	0.643	1
993	54	5	2	2	2	1	2	1	1	1	1	1.005	0.291	0.228	0.375	-0.375	1.576	1.601	1.67	1.35	3.51	3.566	39.28	44.817	2.903	0.103	0
994	51	5	2	2	1	1	4	1	1	1	1	0.747	0.118	0.318	0.242	-0.322	1.016	1.51	1.435	1.532	2.291	3.083	48.23	46.3	2.762	0.193	1
995	57	2	2	3	2	1	3	1	1	1	1	0.307	0.493	0.855	0.026	-0.125	0.711	2.214	1.208	1.5	1.153	4.427	60	46.476	2.819	0.295	1
996	58	6	2	2	1	1	4	1	1	1	1	1.044	0.183	0.244	0.311	-0.253	1.607	1.658	1.455	1.556	3.337	3.509	61.584	32.074	2.8	0.163	1
997	47	2	5	1	1	1	2	1	1	1	1	0.465	0.458	0.318	0.04	-0.128	1.286	1.46	1.541	1.382	2.639	2.754	58.522	37.634	2.812	0.142	1
998	53	1	1	6	2	3	2	1	1	1	2	0.535	0.498	0.121	0.124	-0.375	1.294	1.818	1.503	1.45	2.662	3.704	56.385	44.476	2.809	0.168	1
999	54	2	2	7	2	1	2	1	1	1	1	0.561	0.473	0.14	0.118	-0.298	1.224	1.273	1.635	1.5	2.801	3.787	40.533	45.467	2.545	0.307	1
1000	46	1	3	2	2	1	3	1	1	1	1	1.543	0.309	0.437	0.137	-0.072	1.586	1.142	1.552	1.511	3.266	2.305	44.277	38.355	2.84	0.154	1
1001	59	2	6	6	2	1	2	2	2	2	2	0.372	0.448	0.294	0.073	-0.426	1.195	1.912	1.615	1.47	2.564	3.748	60	46.476	2.625	0.406	0
1002	62	4	6	6	2	1	4	1	1	1	1	0.533	0.318	0.246	0.081	-0.227	1.228	1.286	1.187	1.407	1.943	2.662	34.36	43.313	1.622	1.376	1
1003	62	4	1	2	1	1	6	1	1	1	1	0.954	-0.272	0.4	0.168	-0.25	1.585	1.713	1.024	1.423	2.167	3.269	45	49.295	2.127	0.548	1
1004	63	3	3	3	1	1	6	1	1	1	1	0.951	0.353	0.214	0.156	-0.145	1.042	1.474	1.294	1.221	1.804	2.418	50.435	41.475	2.746	0.203	1
1005	60	1	2	1	2	1	4	1	1	1	1	0.838	0.324	0.412	0.216	-0.345	1.616	1.504	1.527	1.482	3.258	3.074	51.022	44.69	2.668	0.545	0
1006	60	2	2	3	2	1	4	1	1	1	1	0.538	0.438	0.22	0.157	-0.375	0.938	1.701	1.297	1.352	1.814	3.246	45	49.295	2.41	0.369	1
1007	50	3	2	2	2	1	2	1	1	1	1	0.373	0.477	0.544	0.067	-0.374	1.283	2.079	1.502	1.479	2.568	4.128	60	46.476	2.779	0.197	1
1008	63	1	5	6	2	1	2	1	1	1	1	1.571	0.267	0.368	0.152	-0.073	1.398	1.515	1.406	1.5	2.638	3.03	52.094	44.337	2.339	0.721	1
1009	61	3	2	6	2	1	3	1	1	1	1	0.249	0.443	0.175	0.037	-0.325	1.267	2.193	2.078	1.51	3.559	4.408	55.482	44.24	2.434	0.489	1
1010	62	2	6	6	2	1	4	1	1	1	2	0.923	0.445	0.253	0.151	-0.134	0.998	1.572	1.431	1.373	2.078	2.9	56.302	44.45	2.498	0.487	0
1011	64	2	2	3	1	8	4	2	2	1	2	0.797	0.277	0.314	0.092	-0.111	0.828	0.939	1.455	0.786	1.732	0.99	58.656	38.411	2.286	0.673	1
1012	53	3	3	4	2	3	4	1	1	1	1	1.134	0.218	0.344	0.338	-0.248	1.791	1.562	1.491	1.614	3.639	3.498	39.61	41.392	2.733	0.19	0
1013	19	4	6	6	2	2	2	1	1	1	1	1	0	0.139	0.375	-0.375	1.714	1.774	1.178	1.466	2.704	3.611	30	46.476	2.054	0.904	0
1014	45	2	4	1	2	1	2	1	1	1	1	1.426	0.216	0.128	0.377	-0.127	1.765	1.615	1.444	1.338	3.808	2.894	67.5	37.65	2.595	0.402	0
1015	60	4	2	6	2	1	6	1	1	1	1	0.56	0.401	0.83	0.093	-0.189	0.818	1.078	1.107	1.582	1.209	2.634	60	46.476	2.653	0.237	1
1016	59	3	3	2	1	1	4	1	1	1	1	2.145	0.366	0.487	0.212	-0.062	1.37	1.363	1.542	1.5	2.818	2.725	60	46.476	2.614	0.379	0
1017	64	5	2	2	2	1	6	1	1	1	1	0.966	0.363	0.488	0.112	-0.124	1.433	1.263	1.549	1.7	3.053	3.012	45	49.295	2.317	0.678	1
1018	58	2	1	3	2	1	3	1	1	1	1	0.999	0.08	0.988	0.383	-0.375	1.688	1.864	1.519	1.092	3.47	2.714	64.428	40.498	2.333	0.259	1
1019	56	2	2	2	2	2	4	1	1	1	1	1.122	-0.347	0.279	0.366	-0.133	1.176	1.808	0.686	1.526	1.075	3.691	45	49.295	1.814	1.037	1
1020	24	3	1	2	1	6	3	2	2	1	2	0.857	0.259	0.192	0.136	-0.256	1.665	1.567	1.322	1.594	2.94	3.429	31.245	39.876	2.149	0.777	0
1021	34	2	6	2	1	2	2	1	2	1	2	0.908	-0.036	0.298	0.127	-0.124	1.201	1.182	0.856	1.546	1.379	2.492	49.029	41.54	2.745	0.277	0
1022	61	5	2	2	1	1	5	1	1	1	1	0.809	0.263	0.636	0.157	-0.247	1.428	1.445	1.494	1.278	2.899	2.508	56.321	39.543	2.588	0.255	1
1023	57	5	2	6	1	1	4	1	1	1	2	0.905	0.263	0.204	0.169	-0.26	1.348	1.321	1.443	1.468	2.874	2.793	58.2	29.08	2.682	0.206	0
1024	50	1	1	6	1	1	3	1	1	2	1	0.524	0.391	0.148	0.057	-0.364	1.499	1.398	1.353	1.288	2.7	2.416	35.769	44.094	2.051	0.699	1
1025	61	2	2	6	2	1	4	1	1	2	2	1.037	0.855	0.254	0.375	-0.348	2.424	1.65	1.5	1.54	4.849	3.377	30	46.476	2.562	0.621	0
1026	64	3	2	6	2	1	4	1	1	2	2	0.874	0.232	0.359	0.195	-0.209	1.259	2.007	1.53	1.435	2.628	3.907	60	46.476	2.438	0.747	1
1027	60	3	1	3	1	1	6	1	1	1	1	1.152	0.202	0.561	0.409	-0.299	1.635	1.754	1.526	1.453	3.327	3.512	60	46.476	2.543	0.6	0
1028	61	2	2	6	2	1	4	1	1	1	1	1.108	0.285	0.13	0.212	-0.151	1.114	1.246	1.25	1.419	1.856	2.527	30	46.476	2.311	0.814	1
1029	20	2	6	4	2	3	3	1	1	1	1	0.208	0.502	0.017	0.019	-0.188	1.319	1.59	1.84	1.148	3.237	2.459	36	49.295	1.49	1.057	0
1030	63	3	2	3	2	2	4	1	1	1	1	0.396	0.507	0.612	0.032	-0.125	1.113	2.214	1.638	1.5	2.43	4.427	60	46.476	2.829	0.189	1
1031	59	3	2	3	2	1	3	2	1	1	1	0.391	0.411	0.216	0.054	-0.304	1.495	1.792	1.458	1.499	2.877	3.67	46.22	41.287	2.306	0.669	0
1032	22	1	1	6	1	1	2	1	1	1	1	1.036	0.294	0.365	0.118	-0.18	1.605	1.281	1.428	1.112	3.059	2.016	37.617	38.36	1.481	0.995	1
1033	58	2	2	1	2	1	3	1	1	1	1	0.612	0.406	0.376	0.115	-0.283	1.24	1.423	1.496	1.465	2.564	2.886	52.431	44.258	2.688	0.369	1
1034	21	2	6	3	2	1	2	2	2	1	2	1.374	0.359	0.447	0.205	-0.164	1.468	1.138	1.717	1.258	3.361	1.959	46.239	45.085	2.008	1.031	0
1035	62	2	2	3	2	1	6	1	1	1	1	1.434	0.346	0.433	0.135	-0.076	1.401	1.111	1.574	1.539	2.951	2.31	35.925	44.091	2.531	0.457	1
1036	31	1	1	2	2	2	3	1	1	1	1	0.992	0.332	0.335	0.25	-0.25	2.34	2.383	1.492	1.502	4.649	4.768	60	46.476	2.9	0.102	0
1037	63	5	2	6	2	1	3	1	1	1	1	0.719	0.433	0.182	0.127	-0.235	1.361	1.401	1.519	1.497	2.754	2.901	42.007	46.481	2.511	0.768	1
1038	59	6	2	1	2	1	4	1	1	1	1	0.887	0.538	0.422	0.124	-0.122	0.827	1.266	1.54	1.552	1.754	2.695	30	46.476	2.714	0.385	1
1039	23	2	1	2	2	1	2	1	1	1	1	0.869	0.371	0.175	0.227	-0.297	1.534	1.92	1.543	1.535	3.144	3.917	56.179	44.413	2.848	0.196	1
1040	67	2	2	2	1	1	3	1	1	1	2	0.878	0.475	0.48	0.115	-0.125	1.119	1.399	1.499	1.49	2.29	2.876	45	49.295	2.681	0.39	0
1041	20	2	6	7	2	1	2	1	1	1	1	0.069	0.547	0.284	0.004	-0.16	1.105	2.031	2.108	1.497	3.118	4.085	56.404	44.482	2.68	0.38	1
1042	36	5	1	2	1	1	4	1	1	1	1	1.059	0.132	0.218	0.375	-0.372	1.737	1.622	1.406	1.518	3.71	3.384	58.416	38.837	2.781	0.227	1
1043	64	1	1	6	1	1	3	1	1	1	1	1.547	0.346	0.368	0.125	-0.047	1.305	2.172	1.138	3.297	1.984	9.64	47.184	40.631	2.396	0.48	1
1044	64	4	2	6	1	1	6	1	1	1	1	0.116	0.549	0.855	0.005	-0.125	1.372	2.214	1.55	1.5	2.804	4.427	54	49.295	2.119	1.136	1
1045	53	4	2	2	1	1	2	1	1	1	1	1.008	0.275	0.353	0.251	-0.253	1.905	1.513	1.498	1.5	3.844	3.026	45	49.295	2.716	0.286	1
1046	48	3	6	7	2	1	3	1	1	1	1	1.149	0.232	0.391	0.179	-0.126	1.336	1.384	1.399	1.534	2.536	2.868	49.263	45.592	2.246	0.657	0
1047	63	6	2	6	1	1	7	1	1	1	1	0.633	0.376	0.267	0.161	-0.376	1.401	1.724	1.529	1.488	2.863	3.505	52.5	44.244	2.723	0.449	1
1048	63	3	2	6	1	1	4	1	1	1	1	1.466	0.183	0.363	0.275	-0.108	1.272	1.343	1.036	1.405	1.821	2.572	33.613	33.433	2.315	0.791	1
1049	48	2	1	7	2	1	1	2	2	1	1	1	0.165	0.237	0.375	-0.375	1.627	1.638	1.512	1.485	3.282	3.31	31.101	25.15	2.834	0.165	1
1050	47	1	1	4	2	1	3	1	1	1	1	0.749	0.337	0.375	0.104	-0.228	1.179	1.004	1.434	0.786	2.339	1.251	34.977	34.777	2.23	0.386	1
1051	52	3	2	7	2	1	2	1	1	1	1	0.645	0.378	0.343	0.112	-0.247	1.379	1.506	1.703	1.482	3.182	3.046	51.404	44.547	2.567	0.542	0
1052	46	4	2	2	2	1	2	1	1	1	1	1.021	0.55	0.181	0.214	-0.151	0.965	1.524	1.51	1.48	2.115	3.068	49.461	46.093	2.277	1.157	1
1053	47	3	2	2	2	3	4	1	1	1	1	0.787	0.456	0.14	0.19	-0.242	0.765	1.238	1.192	1.006	1.399	1.66	60	46.476	2.367	0.596	1
1054	53	2	3	6	2	1	4	1	1	1	1	1.197	0.107	0.285	0.375	-0.257	1.92	1.984	1.531	1.505	3.984	4.011	41.74	46.279	2.49	0.742	0
1055	53	4	2	3	2	1	3	1	1	1	1	1.565	0.39	0.397	0.09	-0.047	1.235	1.178	1.586	1.519	2.631	2.368	35.477	44.109	2.505	0.751	1
1056	50	4	1	2	1	2	6	1	1	1	1	0.862	0.439	0.41	0.112	-0.167	1.553	1.336	1.572	1.436	3.278	2.831	37.5	44.244	2.541	0.558	1
1057	49	6	2	2	2	1	6	1	1	1	1	0.81	0.333	0.23	0.249	-0.375	1.535	1.855	1.546	1.497	3.219	3.788	30	46.476	2.489	0.586	1
1058	54	1	5	6	2	1	1	1	1	1	1	1.038	0.395	0.041	0.173	-0.156	1.279	1.541	1.679	1.382	2.869	2.892	56.298	44.449	2.844	0.106	1
1059	50	5	2	2	2	1	6	1	1	1	1	0.86	0.386	0.328	0.125	-0.139	1.024	1.244	1.304	1.499	1.827	2.567	35.436	40.332	2.727	0.307	1
1060	49	4	2	1	2	1	6	1	1	1	1	0.648	0.391	0.155	0.126	-0.258	1.204	1.753	1.5	1.545	2.51	3.634	56.668	44.572	2.809	0.23	1
1061	52	2	2	6	2	1	2	1	1	1	1	1.339	0.166	0.241	0.332	-0.152	1.502	1.823	1.36	1.531	2.728	3.745	50.83	41.364	2.457	0.487	1
1062	25	3	1	2	1	4	4	1	1	1	1	1.031	0.313	0.238	0.094	-0.127	1.222	0.865	2.129	0.664	3.775	0.775	45.584	37.336	2.606	0.262	0
1063	45	1	6	1	2	1	3	1	1	1	1	0.664	0.256	0.287	0.13	-0.261	1.434	1.682	1.481	1.471	2.879	3.421	37.5	44.244	2.569	0.818	1
1064	50	3	2	2	2	1	3	1	1	1	1	1.013	-0.208	0.165	0.146	-0.153	1.517	1.771	1.004	1.502	2.027	3.572	45	49.295	2.097	0.912	1
1065	51	3	2	2	1	1	4	2	1	1	1	0.747	0.364	0.643	0.075	-0.164	2.173	0.693	3.391	1.523	9.876	1.635	54	49.295	1.96	1.133	1
1066	50	1	2	2	2	1	6	2	2	1	2	1.083	0.348	0.409	0.175	-0.16	1.365	1.175	1.541	1.396	2.997	2.485	40.797	41.024	2.532	0.258	1
1067	54	3	2	2	2	2	6	1	1	1	1	0.902	0.326	0.274	0.306	-0.375	1.523	1.575	1.646	1.674	3.34	3.516	60	46.476	2.629	0.27	1
1068	47	2	6	1	2	1	6	2	2	2	2	1.054	0.142	0.189	0.333	-0.337	1.747	1.467	1.566	1.427	3.847	3.035	40.695	41.716	2.261	0.628	0
1069	48	2	4	2	2	1	3	1	1	1	1	0.64	0.623	0.334	0.125	-0.273	1.605	1.462	1.542	1.516	3.326	2.954	30	46.476	2.644	0.407	1
1070	18	5	1	1	2	4	3	1	1	1	1	0.306	0.48	0.182	0.026	-0.162	1.47	1.62	1.669	1.465	3.255	3.251	41.678	46.233	2.349	0.681	1
1071	45	3	3	2	1	1	4	1	1	1	1	0.994	0.109	0.277	0.382	-0.375	1.701	1.715	1.58	1.479	3.614	3.467	52.5	44.244	2.564	0.773	1
1072	50	2	2	2	2	1	3	1	1	1	1	1.343	0.403	0.383	0.247	-0.111	1.276	1.393	1.556	1.115	3.332	2.083	65.608	35.244	2.501	0.214	0
1073	51	2	3	1	2	1	3	2	2	1	2	1.411	0.308	0.49	0.109	-0.059	1.091	1.38	1.46	1.5	2.222	2.76	60	46.476	2.262	1.012	0
1074	67	1	5	6	2	1	2	1	1	1	1	1	0.106	0.232	0.375	-0.375	1.684	1.737	1.601	1.402	3.63	3.732	42.125	41.624	2.742	0.265	1
1075	67	5	2	6	1	1	3	1	1	1	1	0.977	0.255	0.149	0.298	-0.267	1.373	1.69	1.471	1.535	2.707	3.497	48.091	41.823	2.738	0.213	1
1076	66	6	2	6	2	1	6	1	1	1	1	0.728	0.4	0.335	0.066	-0.102	1.084	1.671	1.238	1.503	1.791	3.34	49.434	40.844	2.416	0.524	1
1077	43	3	1	2	1	4	4	1	1	1	1	0.688	0.332	0.275	0.108	-0.212	1.015	1.323	1.334	1.439	2.013	2.666	52.31	36.884	2.591	0.386	1
1078	70	3	2	6	2	1	4	1	1	1	1	1.322	0.58	0.48	0.121	-0.076	1.02	1.804	1.706	1.5	2.395	3.607	45	49.295	2.889	0.111	1
1079	70	3	2	3	1	1	7	2	2	2	2	1.015	0.501	0.206	0.362	-0.301	1.34	2.417	1.412	1.498	2.77	4.819	60	46.476	2.873	0.129	1
1080	35	2	2	1	2	1	4	1	1	1	1	1.077	0.26	0.327	0.154	-0.113	1.255	1.385	1.413	1.513	2.389	2.886	29.784	38.461	2.279	0.743	0
1081	68	3	1	6	2	1	3	1	1	1	1	0.559	0.479	0.406	0.037	-0.085	1.064	1.415	1.558	1.519	2.221	2.861	53.672	44.098	2.771	0.342	1
1082	66	2	3	6	2	1	3	2	1	2	1	0.564	0.311	0.182	0.122	-0.349	1.701	1.695	1.527	1.497	3.481	3.395	41.949	40.577	2.479	0.73	1
1083	65	5	2	6	1	1	3	1	1	1	1	1.328	0.212	0.855	0.37	-0.169	1.397	2.301	1.379	1.5	2.57	4.601	60	46.476	2.573	0.408	1
1084	69	5	2	4	1	1	7	1	1	1	1	0.609	0.363	0.333	0.052	-0.102	1.165	1.456	1.893	1.478	2.977	2.897	49.023	41.182	2.501	0.603	1
1085	66	5	2	2	1	1	6	1	1	1	1	1.125	0.274	0.34	0.236	-0.162	1.276	1.413	1.318	1.124	2.381	2.126	45.837	41.51	2.439	0.475	1
1086	70	4	2	6	1	1	6	1	1	1	1	0.706	0.352	0.216	0.128	-0.257	1.346	1.091	1.471	1.392	2.64	2.311	31.935	38.576	2.685	0.363	1
1087	37	3	3	3	2	2	1	1	1	1	1	1.93	-0.041	0.432	0.63	-0.084	1.582	1.297	1.004	1.781	2.117	3.089	30	46.476	2.542	0.361	0
1088	66	3	2	6	2	1	4	1	1	1	1	0.622	0.455	0.48	0.076	-0.169	1.331	2.016	1.517	1.381	2.681	3.724	54	49.295	2.285	1.157	1
1089	64	3	3	6	1	1	3	1	1	1	1	1.254	0.32	0.476	0.225	-0.164	1.503	1.419	1.504	1.543	3.006	2.984	43.985	40.343	2.538	0.395	1
1090	41	2	3	1	2	1	3	1	1	1	2	3.46	0.516	0.512	0.089	-0.014	0.968	0.65	3.615	1.139	5.209	0.987	60	46.476	2.569	0.406	0
1091	69	3	2	4	2	1	6	1	1	1	1	0.471	0.437	0.338	0.038	-0.113	1.062	1.689	1.321	1.506	1.871	3.408	41.533	40	2.03	1.118	1
1092	62	1	3	6	2	1	3	1	1	1	1	0.007	0.589	0.372	0	-0.152	0.73	1.915	1.694	1.5	1.642	3.829	45	49.295	2.577	0.788	0
1093	65	4	2	2	1	1	6	1	1	1	1	1.046	0.359	0.364	0.077	-0.066	1.001	1.388	1.393	1.631	2.168	3.035	62.712	33.545	2.771	0.299	1
1094	24	1	1	1	2	6	1	1	1	1	1	1.148	0.263	0.234	0.362	-0.199	1.62	1.516	2.276	1.277	6.951	2.291	40.193	21.839	2.339	0.314	0
1095	70	3	2	6	1	1	3	1	1	1	1	0.72	0.399	0.412	0.111	-0.169	1.109	1.688	1.624	1.518	2.406	3.493	60	46.476	2.61	0.342	1
1096	69	3	1	6	2	1	3	1	1	1	1	2.642	0.254	0.349	0.376	-0.074	1.871	0.84	1.397	1.842	3.521	2.16	30	46.476	2.518	0.764	1
1097	67	4	1	2	1	1	4	1	1	1	1	7.383	0.406	0.555	0.087	-0.005	0.832	0.752	1.1	1.809	1.218	1.813	60	46.476	2.718	0.362	1
1098	63	1	6	7	2	1	7	1	1	1	2	1.237	0.559	0.388	0.124	-0.231	1.683	1.54	1.339	1.512	3.018	3.333	22.894	34.896	2.225	0.737	1
1099	70	2	2	6	2	1	4	1	1	1	1	0.723	0.328	0.175	0.171	-0.294	1.462	1.622	1.539	1.492	3.033	3.251	52.439	36.35	2.842	0.16	1
1100	68	2	2	6	1	1	5	1	1	1	1	0.466	0.464	0.581	0.03	-0.094	1.322	1.409	2.027	1.388	3.609	2.586	43.669	40.336	2.553	0.288	1
1101	70	6	2	6	2	1	6	2	1	1	1	0.603	0.616	0.335	0.105	-0.242	0.705	1.253	1.699	1.324	1.742	2.211	60	46.476	2.812	0.176	1
1102	69	2	2	6	2	1	2	2	2	1	2	1.102	0.31	0.379	0.375	-0.346	2.022	1.459	1.512	1.444	4.115	3.006	30	46.476	2.473	0.392	1
1103	70	3	2	6	2	1	6	1	1	1	1	3.279	0.509	0.498	0.116	-0.02	1.124	0.809	1.84	1.48	2.841	1.611	45	49.295	2.596	0.398	1
1104	69	3	2	6	2	1	6	1	1	1	1	1.263	0.506	0.322	0.123	-0.125	0.672	0.617	1.218	0.5	1.198	0.411	60	46.476	2.784	0.201	1
1105	67	6	2	6	1	1	3	1	1	1	1	0.731	0.372	-0.436	0.081	-0.13	1.158	1.352	1.463	0.798	2.525	1.433	63.787	30.267	2.468	0.516	1
1106	40	6	2	2	1	1	6	1	1	1	1	1.273	0.25	0.435	0.201	-0.163	1.696	1.232	1.546	1.326	3.49	2.267	64.195	40.762	2.758	0.225	1
1107	61	2	3	6	2	1	6	1	1	1	1	1.116	0.228	0.176	0.212	-0.149	1.602	1.495	1.503	1.474	3.217	3.031	37.5	44.244	2.41	0.616	1
1108	62	4	2	6	2	1	3	1	1	1	1	0.519	0.397	0.631	0.128	-0.372	0.998	1.577	1.386	1.445	1.849	3.113	60	46.476	2.727	0.271	1
1109	44	6	2	2	1	3	6	1	1	1	1	1.594	0.667	0.449	0.092	-0.046	4.749	1.309	8.238	1.371	52.38	2.346	22.5	37.65	2.289	0.57	1
1110	35	5	1	2	1	1	4	1	1	1	1	1.328	0.312	0.336	0.206	-0.111	1.088	1.468	1.373	1.173	2.009	2.29	48.837	41.315	2.793	0.124	1
1111	42	3	3	2	1	1	2	2	2	1	2	1.615	0.256	0.218	0.369	-0.131	1.428	1.515	1.491	1.544	2.847	3.166	52.5	44.244	2.824	0.19	1
1112	33	2	1	1	2	5	1	1	1	1	1	0.461	0.427	0.169	0.089	-0.355	1.381	1.749	1.698	1.47	3.146	3.556	59.258	33.259	2.555	0.344	1
1113	23	1	1	7	2	4	4	1	1	1	1	0.66	0.463	0.317	0.031	-0.067	1.201	1.282	1.862	1.915	2.999	3.323	37.5	44.244	2.184	0.614	1
1114	36	2	6	4	2	1	3	2	2	1	2	1.028	0.464	0.274	0.21	-0.152	1.168	1.624	1.364	1.513	2.191	3.297	41.302	45.964	2.327	0.799	0
1115	31	2	1	2	2	1	6	1	1	1	1	0.998	0.327	0.275	0.125	-0.126	1.246	1.054	1.601	0.909	2.949	1.347	52.929	44.169	2.018	0.48	1
1116	64	3	6	6	2	1	3	1	1	1	1	1.215	0.255	0.855	0.377	-0.25	1.727	2.314	1.5	1.5	3.514	4.628	45	51.962	1.832	1.47	1
1117	41	4	1	2	2	4	4	1	1	1	1	1.129	0.509	0.157	0.233	-0.145	1.261	1.602	1.578	1.509	2.756	3.265	45	49.295	2.27	0.752	1
1118	25	4	2	2	1	1	3	1	1	1	1	1	0.153	0.245	0.375	-0.375	1.72	1.764	1.465	1.493	3.534	3.566	71.025	30.348	2.864	0.169	1
1119	63	3	2	6	2	1	3	2	2	2	2	0.615	0.216	0.193	0.226	-0.607	1.125	1.937	1.544	1.469	2.511	3.793	63.431	41.672	2.749	0.284	1
1120	47	2	3	2	2	1	6	1	1	1	1	1	0.217	0.138	0.375	-0.375	1.714	1.987	1.623	1.479	3.709	4.028	54.625	44.117	2.716	0.423	1
1121	42	3	5	4	2	1	4	1	1	1	1	0.703	0.455	0.269	0.099	-0.147	1.332	1.491	1.604	1.486	2.879	3.01	24.985	39.86	2.229	0.543	1
1122	35	4	2	1	2	1	3	1	1	1	1	1.875	0.487	0.211	0.187	-0.125	1.294	0.563	1.144	0.539	2.053	0.405	36	49.295	2.095	1.132	1
1123	63	3	2	6	2	1	2	1	1	1	1	0.929	0.318	0.291	0.129	-0.126	1.278	1.615	1.437	1.636	2.532	3.589	60	46.476	2.374	0.424	1
1124	41	5	1	2	1	1	6	2	1	1	1	1.498	0.34	0.267	0.36	-0.132	1.385	1.554	1.268	1.505	3.346	3.163	63.818	36.021	2.731	0.187	1
1125	60	5	1	6	1	1	3	1	1	1	1	1.501	0.313	0.408	0.267	-0.125	1.385	1.95	1.486	1.497	2.753	3.902	54	49.295	2.237	1.17	1
1126	36	5	2	2	2	3	4	1	2	1	2	0.768	0.214	0.186	0.197	-0.299	1.398	1.646	1.594	1.506	3.03	3.326	44.612	31.936	2.758	0.171	1
1127	60	1	2	6	2	1	2	1	1	1	1	0.674	0.312	0.041	0.125	-0.265	1.729	1.463	1.477	1.195	3.444	2.367	36	49.295	1.784	1.155	1
1128	31	7	2	1	2	1	6	1	1	1	1	1.177	-0.297	0.229	0.267	-0.135	1.176	1.211	0.716	0.888	1.153	1.323	45.008	28.346	2.334	0.144	1
1129	47	2	6	7	2	1	2	1	1	1	1	0.77	0.373	0.163	0.122	-0.166	1.493	1.721	1.508	1.489	3.029	3.467	37.106	44.174	2.224	0.83	0
1130	25	4	2	2	1	1	4	1	1	1	1	0.577	0.226	0.221	0.153	-0.375	1.214	1.608	1.378	1.582	2.563	3.391	64.206	28.495	2.255	0.745	1
1131	30	3	2	2	1	1	2	1	1	1	1	1.183	0.124	0.382	0.323	-0.188	1.457	1.593	1.344	1.409	3.32	3.128	57.682	35.734	2.631	0.366	0
1132	30	1	1	1	2	1	6	2	2	2	2	29.699	0.275	0.568	0.148	-0.001	1.741	2.463	1.542	3.371	3.58	11.069	45	51.962	1.199	1.108	1
1133	59	2	2	7	2	1	3	1	1	1	1	0.034	0.57	0.267	0.002	-0.154	0.82	0.905	1.639	1.433	1.792	1.802	56.665	44.571	2.928	0.122	1
1134	36	2	1	2	2	1	4	2	2	2	2	1.153	0.242	0.203	0.252	-0.203	1.456	1.127	1.284	0.745	2.632	3.376	23.183	29.503	2.534	0.294	0
1135	41	3	3	2	2	1	6	2	2	2	2	0.95	0.464	-0.182	0.283	-0.155	1.576	1.527	1.653	1.073	3.535	2.191	30	46.476	1.648	0.767	1
1136	26	2	1	1	1	1	2	1	1	1	1	1.018	0.367	0.559	0.112	-0.087	1.33	1.787	1.459	2.184	2.711	5.255	52.5	44.244	2.094	0.754	0
1137	34	4	2	2	2	1	2	2	1	1	1	0.546	0.403	0.271	0.122	-0.375	1.421	1.702	1.505	1.465	2.847	3.475	37.108	44.174	2.863	0.184	0
1138	58	4	3	2	2	1	3	1	1	1	1	0.179	0.516	0.155	0.024	-0.379	1.241	1.739	1.585	1.506	2.609	3.501	41.342	45.992	2.676	0.551	1
1139	63	1	2	1	2	1	1	1	1	1	1	1	0.113	0.138	0.375	-0.375	1.786	1.581	1.566	1.332	3.831	3.517	33.072	38.952	2.243	0.86	1
1140	61	2	2	1	2	1	5	1	1	1	1	0.599	0.618	0.319	0.112	-0.25	0.913	1.502	1.915	1.422	2.472	2.897	60	46.476	2.771	0.134	1
1141	37	1	2	2	1	1	2	2	2	1	1	0.944	0.154	0.259	0.328	-0.375	1.888	1.611	1.524	1.653	3.81	3.551	52.841	41.629	2.699	0.268	0
1142	30	3	1	1	2	1	3	1	1	1	1	1	0.126	0.855	0.375	-0.375	1.72	2.424	1.605	1.5	3.707	4.849	60	46.476	2.232	0.837	1
1143	29	1	1	1	1	1	4	2	1	1	1	0.82	0.415	0.879	0.1	-0.125	1.016	2.081	1.474	1.406	2	3.902	60	46.476	2.683	0.322	1
1144	42	2	2	1	2	1	3	1	1	1	1	1.416	0.266	0.362	0.133	-0.073	1.186	1.133	1.536	1.585	2.519	2.434	39.263	44.809	2.629	0.458	1
1145	39	1	2	2	2	1	2	1	1	1	1	1.196	0.013	0.27	0.454	-0.174	1.318	1.669	1.099	1.475	1.933	3.455	36.329	44.098	2.747	0.304	0
1146	63	3	2	2	1	1	4	2	2	2	2	1.321	0.444	0.304	0.165	-0.11	0.997	1.121	1.709	1.336	2.959	2.051	56.298	44.449	2.574	0.248	1
1147	58	1	3	1	2	1	3	1	1	1	1	0.378	0.456	0.868	0.071	-0.375	1.318	2.424	1.679	1.5	2.937	4.849	60	46.476	2.57	0.316	0
1148	21	2	1	3	2	4	3	1	1	1	1	0.944	0.334	0.242	0.082	-0.124	1.308	1.288	1.163	0.947	2.022	1.577	39.886	37.885	2.556	0.386	1
1149	63	1	5	6	3	3	3	1	1	1	1	1.097	0.272	0.365	0.31	-0.244	1.366	1.376	1.469	1.512	2.679	2.866	44.988	45	2.371	1.166	0
1150	40	2	1	7	1	3	4	1	1	1	1	1.164	0.337	0.606	0.191	-0.125	1.172	0.993	0.994	1.509	1.545	2.047	60	46.476	2.637	0.42	1
1151	57	3	2	3	1	3	2	1	1	1	1	1.215	0.237	0.31	0.238	-0.152	1.497	1.491	1.465	1.433	2.935	2.833	49.246	36.739	2.422	0.449	1
1152	28	3	1	2	2	1	2	2	1	2	2	0.993	0.282	0.296	0.122	-0.13	1.335	1.397	1.349	1.667	2.536	3.356	34.746	22.452	2.511	0.235	0
1153	60	2	3	6	2	1	3	1	1	1	1	0.358	0.457	0.403	0.041	-0.166	1.283	1.596	1.553	1.551	2.546	3.381	73.45	26.073	2.811	0.126	0
1154	59	1	2	6	2	1	4	1	1	1	1	0.941	0.621	0.456	0.124	-0.125	0.996	1.662	2.06	1.487	2.994	3.339	54	49.295	2.361	1.162	1
1155	19	2	1	3	2	1	3	2	2	2	2	0.339	0.474	0.259	0.044	-0.262	1.258	1.389	1.623	1.486	2.723	3.014	41.11	45.833	2.761	0.231	0
1156	37	4	2	2	2	1	4	1	1	1	1	0.742	0.406	0.596	0.184	-0.368	1.508	1.317	1.505	1.476	3.024	2.697	60	46.476	2.897	0.17	1
1157	43	2	6	2	1	1	3	2	1	1	1	1.263	0.135	0.202	0.287	-0.152	1.313	1.502	1.428	1.506	4.218	3.236	59.482	34.566	2.706	0.137	0
1158	58	2	1	2	2	1	4	1	1	2	1	1.124	0.368	0.272	0.146	-0.125	1.364	1.187	1.502	1.839	2.731	3.128	40.584	45.498	2.497	0.385	1
1159	64	3	2	2	1	1	3	1	1	1	1	1.828	0.197	0.486	0.368	-0.121	1.288	1.129	1.604	1.484	2.804	2.35	50.86	44.757	2.869	0.099	1
1160	39	3	2	2	1	1	6	1	1	1	1	1.04	-0.155	0.36	0.353	-0.194	1.31	1.336	0.765	1.086	1.339	3.779	10.867	18.631	2.769	0.245	1
1161	21	3	1	3	1	2	3	1	2	1	1	0.67	0.336	0.427	0.1	-0.182	1.201	1.302	1.48	1.667	2.467	3.395	32.822	34.142	2.473	0.277	0
1162	57	4	2	2	2	1	4	1	1	1	1	0.888	0.377	0.167	0.123	-0.151	1.592	1.265	1.527	1.459	3.217	2.646	40.323	45.345	2.708	0.495	1
1163	24	1	1	3	2	2	3	1	1	1	1	0.761	0.309	0.131	0.103	-0.153	1.348	1.32	1.295	1.044	2.392	1.91	63.594	30.282	2.154	0.478	0
1164	45	1	1	6	2	1	4	1	1	1	1	0.902	0.4	0.417	0.111	-0.118	0.95	0.893	1.138	1.197	1.474	1.479	45	45	2.141	1.164	1
1165	35	3	6	2	2	1	4	1	1	1	1	1.519	0.174	0.331	0.224	-0.1	1.399	1.307	1.482	1.299	3.227	2.342	48.117	32.85	2.113	0.398	1
1166	38	3	2	3	2	1	4	1	2	1	2	0.694	0.264	0.285	0.164	-0.257	1.167	1.737	1.432	1.584	2.436	3.761	56.876	39.166	2.359	0.655	1
1167	56	1	5	6	2	1	1	1	1	1	1	0.992	0.318	0.291	0.374	-0.375	1.769	1.859	1.489	1.505	3.656	3.995	60	46.476	2.638	0.28	1
1168	35	5	2	2	2	1	4	1	1	1	1	1.631	0.161	0.574	0.3	-0.124	1.892	1.342	1.502	1.876	3.782	3.411	66.548	36.356	2.864	0.153	1
1169	61	4	3	2	2	1	4	1	1	1	1	1.757	0.314	0.349	0.365	-0.126	1.719	1.597	1.597	1.513	3.729	3.274	45	51.962	1.701	1.369	1
1170	51	4	2	1	2	1	3	1	1	1	1	0.564	0.331	0.167	0.107	-0.348	1.525	1.547	1.291	1.335	2.615	3.434	48.638	41.224	2.197	0.862	1
1171	54	3	2	2	1	1	2	1	1	1	1	1.172	0.196	0.138	0.375	-0.254	1.693	1.637	1.58	1.548	3.567	3.425	30.579	42.954	1.876	0.973	1
1172	24	3	4	2	2	4	2	1	1	1	1	0.643	0.347	0.163	0.126	-0.291	1.666	1.396	1.487	1.474	3.348	2.785	56.552	44.532	2.893	0.138	1
1173	33	4	6	2	2	1	3	1	1	1	1	1.429	0.208	0.325	0.192	-0.102	1.441	1.539	1.547	1.513	3.014	3.122	47.321	40.952	2.375	0.626	1
1174	27	3	4	2	1	3	4	2	2	2	2	0.965	0.332	0.692	0.107	-0.113	1.18	2.679	1.423	4.255	2.326	15.357	52.5	44.244	2.164	0.669	0
1175	63	7	2	6	2	1	3	1	1	1	1	2.073	0.404	0.453	0.121	-0.038	1.073	1.156	1.76	1.63	2.718	2.523	53.086	44.148	2.741	0.192	1
1176	64	3	2	6	1	1	3	1	1	1	1	0.413	0.482	0.338	0.034	-0.214	1.191	1.015	1.549	1.27	2.447	1.809	54.083	44.091	2.46	0.334	1
1177	53	5	5	2	2	1	4	2	2	1	2	0.948	0.152	0.371	0.21	-0.167	1.082	1.242	1.263	1.616	1.882	2.904	48.87	45.847	2.396	0.523	1
1178	52	1	6	7	2	1	3	1	1	1	1	0.948	0.355	0.364	0.07	-0.073	1.032	1.413	1.977	1.496	2.81	2.826	52.5	44.244	2.586	0.596	1
1179	32	3	6	1	2	1	2	1	1	1	1	0.619	0.363	0.325	0.088	-0.17	1.57	1.641	1.462	1.595	2.975	3.495	52.385	30.132	2.566	0.526	0
1180	47	3	2	1	2	1	3	1	1	1	1	0.735	0.63	0.432	0.123	-0.229	1.413	1.235	2.809	1.436	5.395	2.879	30	46.476	2.529	0.391	0
1181	46	1	2	7	2	1	2	1	1	1	1	0.634	0.463	0.249	0.113	-0.194	1.113	1.699	1.675	1.513	2.616	3.444	51.827	41.641	2.56	0.313	0
1182	45	3	2	2	1	2	7	1	1	1	1	1.344	0.371	0.38	0.107	-0.077	1.32	0.863	1.418	1.493	2.495	1.88	30.583	37.098	2.664	0.317	1
1183	20	1	1	3	2	3	3	1	1	1	1	0.78	0.387	0.379	0.126	-0.191	1.436	1.586	1.723	1.524	3.34	3.56	30	46.476	2.656	0.314	0
1184	45	3	4	2	2	7	4	1	1	1	1	0.702	0.288	0.45	0.109	-0.22	1.274	1.489	1.267	1.567	2.267	3.178	61.159	32.212	2.289	0.181	0
1185	64	1	3	6	2	1	2	1	1	1	1	0.317	0.467	0.145	0.04	-0.339	1.642	1.404	1.553	1.191	3.34	2.229	53.601	44.102	2.392	0.511	0
1186	34	2	2	7	2	1	3	1	1	1	1	0.876	0.581	0.226	0.16	-0.21	1.438	1.397	1.229	1.498	2.463	2.815	36	49.295	1.971	1.194	1
1187	24	3	6	1	2	2	2	1	1	1	1	0.988	0.066	0.272	0.376	-0.376	1.649	1.691	1.547	1.472	3.434	3.476	41.383	41.213	2.695	0.299	1
1188	51	2	3	3	2	1	3	1	1	1	1	1.088	0.344	0.52	0.127	-0.115	1.391	1.04	1.481	1.556	2.784	2.24	35.839	44.093	2.824	0.125	1
1189	49	2	3	6	2	1	2	1	1	1	1	0.903	0.288	0.213	0.136	-0.168	0.972	1.193	1.497	1.335	2.087	2.152	59.977	39.598	2.799	0.194	0
1190	45	1	2	1	2	1	5	2	1	1	1	0.484	0.37	0.38	0.071	-0.247	1.761	1.423	1.577	1.473	3.692	2.937	34.014	44.358	2.761	0.27	0
1191	21	1	1	2	2	2	3	1	1	1	1	1.221	0.332	0.408	0.375	-0.25	2.376	2.026	1.488	1.491	4.722	4.048	60	46.476	2.898	0.105	0
1192	45	4	1	2	2	1	6	1	1	1	1	0.502	0.341	0.363	0.072	-0.192	1.14	1.537	2.177	1.422	3.375	3.247	33.883	44.395	2.767	0.175	1
1193	35	5	5	2	2	1	3	1	1	1	1	0.684	0.328	0.47	0.094	-0.181	1.339	1.373	1.245	1.586	2.206	3.128	70.064	31.389	2.525	0.281	1
1194	47	4	2	2	1	1	4	1	1	1	1	0.184	0.515	0.868	0.01	-0.125	1.362	2.243	2.051	1.521	3.731	4.548	60	46.476	2.315	0.521	1
1195	49	5	6	2	2	1	6	1	1	1	1	45.847	0.153	0.572	0.251	-0.001	1.904	0.823	1.48	1.556	3.757	1.705	36	49.295	1.985	1.265	1
1196	54	5	2	2	1	4	6	1	1	1	1	0.992	0.356	0.286	0.145	-0.134	1.429	1.543	1.554	1.488	2.965	3.106	62.59	37.153	2.562	0.554	1
1197	64	2	7	3	2	1	4	1	1	1	1	1.057	0.272	0.211	0.269	-0.23	1.361	1.701	1.433	1.462	2.605	3.325	51.076	41.74	2.704	0.239	1
1198	40	7	2	4	2	8	7	2	2	1	2	0.593	0.282	0.292	0.145	-0.252	0.759	1.523	1.254	1.412	1.307	2.929	50.72	44.817	2.795	0.104	1
1199	34	3	2	2	2	1	3	1	1	1	1	0.82	0.412	0.381	0.067	-0.094	1.008	1.248	1.081	1.374	1.451	2.437	35.137	27.3	2.514	0.279	1
1200	60	1	5	4	2	1	3	2	2	1	2	1.205	0.316	0.472	0.122	-0.276	1.143	0.861	1.944	0.492	4.028	0.572	69.843	31.571	2.411	0.46	0
1201	36	4	5	2	2	1	6	2	1	1	1	1.667	0.335	0.313	0.375	-0.249	2.424	1.128	1.5	0.895	4.849	1.394	60	46.476	2.755	0.279	1
1202	57	2	2	2	1	1	3	1	1	1	1	0.813	0.374	0.236	0.248	-0.375	1.509	1.714	1.57	1.46	3.242	3.804	31.602	37.724	2.792	0.139	1
1203	41	2	1	3	1	2	2	1	1	1	2	1.098	0.263	0.373	0.146	-0.165	1.412	1.358	1.137	1.599	2.218	3.922	17.29	20.725	2.716	0.131	1
1204	30	4	2	2	1	1	6	1	1	1	1	0.887	0.168	0.107	0.321	-0.375	1.393	1.827	1.289	1.567	3.272	3.826	59.274	40.44	2.793	0.176	1
1205	31	4	2	2	1	1	6	1	1	1	1	1.169	0.112	0.614	0.525	-0.298	1.514	1.378	1.438	1.413	2.904	2.783	60	46.476	2.601	0.384	1
1206	45	1	1	1	2	7	3	2	2	2	2	0.771	0.37	0.159	0.172	-0.318	1.501	1.491	1.646	1.365	3.423	3.388	30.382	40.02	2.45	0.748	0
1207	62	2	3	2	2	1	3	1	1	1	1	0.356	0.496	0.223	0.02	-0.139	1.712	1.76	1.965	1.506	4.486	3.554	37.306	44.207	2.321	0.505	1
1208	60	5	3	2	2	1	4	1	1	1	1	0.711	0.393	0.612	0.129	-0.193	1.227	2.395	1.427	1.499	2.333	4.781	60	46.476	2.581	0.475	0
1209	32	4	2	1	2	1	2	2	2	2	2	1.004	0.131	0.221	0.376	-0.377	1.978	1.757	1.496	1.498	3.983	3.59	40.23	46.247	2.251	1.162	0
1210	43	2	2	1	2	1	2	1	1	2	2	0.715	0.38	0.225	0.18	-0.375	1.752	1.835	1.261	1.505	2.945	3.778	30	46.476	2.214	0.773	1
1211	37	3	6	2	2	1	3	1	1	1	1	0.977	0.275	0.071	0.37	-0.379	1.616	1.756	1.48	1.413	3.359	3.369	53.601	44.102	2.299	0.735	1
1212	26	2	1	3	2	1	2	1	1	1	1	0.621	0.344	0.392	0.074	-0.198	1.1	1.239	1.743	1.368	2.878	2.327	58.764	34.438	2.417	0.4	0
1213	31	2	1	2	2	1	1	1	1	1	1	1	0.322	0.121	0.375	-0.375	2.059	1.765	1.474	1.498	4.125	3.537	31.77	44.141	2.28	1.146	0
1214	26	4	3	1	2	2	2	1	1	1	1	1	0.267	0.12	0.375	-0.375	1.601	1.759	1.659	1.489	3.542	3.518	51.689	41.575	2.617	0.303	1
1215	49	6	7	2	1	1	6	1	1	1	1	1.007	0.274	0.355	0.131	-0.126	1.232	1.043	1.226	1.705	2.064	2.462	52.339	44.278	2.812	0.097	1
1216	50	3	4	1	2	1	3	1	1	1	1	0.916	0.298	0.155	0.228	-0.263	1.431	1.455	1.547	1.486	2.957	3.004	31.808	39.311	2.663	0.36	0
1217	35	3	2	2	1	1	2	1	1	1	1	1.316	0.317	0.363	0.27	-0.116	1.483	1.607	1.516	1.578	2.984	3.382	69.065	23.34	2.849	0.149	1
1218	43	1	2	2	2	1	2	1	1	1	1	0.758	0.379	-0.124	0.114	-0.127	1.044	1.567	1.252	1.136	2.777	2.383	74.852	24.344	2.772	0.197	0
1219	35	6	2	2	1	4	6	1	1	1	1	1.04	0.401	0.32	0.12	-0.095	0.922	1.034	1.346	1.179	1.716	1.661	37.833	44.319	2.476	0.746	1
1220	40	1	6	3	1	1	2	1	1	1	1	1.136	0.148	0.015	0.37	-0.325	1.596	1.49	1.389	1.121	3.62	2.227	56.684	39.351	2.225	0.784	0
1221	23	2	1	1	1	3	2	1	1	1	1	0.909	0.264	0.31	0.35	-0.186	1.583	1.406	1.648	0.924	3.179	1.758	76.643	15.882	2.524	0.293	1
1222	49	4	2	2	1	1	4	1	1	1	1	1.406	0.437	0.369	0.122	-0.072	1.331	1.862	1.505	1.519	2.669	3.748	56.37	44.471	2.937	0.12	1
1223	26	2	2	2	1	1	2	1	1	1	1	0.852	0.369	0.225	0.269	-0.376	1.641	1.776	1.5	1.491	3.282	3.603	36	49.295	2.191	1.205	0
1224	28	2	2	7	2	1	2	1	1	1	1	0.666	0.367	0.244	0.074	-0.132	1.397	1.531	1.633	1.548	3.059	3.264	51.608	40.386	2.333	1.151	0
1225	42	3	2	2	1	1	3	1	1	1	2	0.912	0.274	0.352	0.229	-0.208	1.127	1.4	1.374	1.514	2.343	2.818	41.618	40.986	2.661	0.321	1
1226	29	4	1	3	2	1	3	1	1	1	1	0.844	0.321	0.195	0.107	-0.132	1.336	1.227	2.373	1.171	4.69	1.98	62.193	37.632	2.35	0.357	1
1227	26	7	1	2	2	1	4	1	1	1	1	1.115	0.413	0.326	0.161	-0.13	1.529	1.503	1.665	1.622	3.536	3.351	38.119	44.395	2.32	0.376	1
1228	54	3	2	7	2	1	3	1	2	1	2	0.157	0.523	0.366	0.014	-0.288	1.581	1.515	2.712	1.491	5.719	3.106	54.284	44.096	2.64	0.241	0
1229	26	1	1	1	2	1	1	1	2	1	2	10.054	0.171	0.535	0.617	-0.014	1.78	1.151	1.532	1.523	3.635	2.33	30	46.476	2.836	0.172	0
1230	35	3	2	2	1	1	2	1	1	1	1	1.005	0.266	1.365	0.385	-0.375	1.861	1.864	1.905	1.092	2.703	2.714	67.5	24.648	2.88	0.089	0
1231	32	4	3	3	1	1	6	1	1	1	1	1.359	0.3	0.175	0.281	-0.125	1.394	1.179	1.477	1.005	2.756	1.595	74.579	17.631	2.625	0.197	1
1232	24	4	2	2	1	1	4	1	1	1	1	0.399	0.39	0.277	0.076	-0.375	1.248	1.715	1.396	1.479	2.327	3.467	52.5	44.244	2.572	0.569	1
1233	45	2	1	1	1	1	3	2	1	1	1	0.014	0.588	0.222	0	-0.141	1.156	1.201	1.807	1.461	2.758	2.429	55.572	44.259	2.577	0.321	0
1234	56	3	2	2	1	1	3	1	1	1	1	0.748	0.257	0	0.231	-0.375	1.303	1.663	1.415	1.262	2.948	2.798	64.428	40.498	2.291	0.726	1
1235	51	2	3	6	2	1	3	1	1	1	1	0.541	0.407	0.4	0.051	-0.127	1.431	1.719	1.555	2.186	2.865	5.222	60.073	25.646	2.588	0.34	1
1236	51	2	3	2	2	1	3	1	1	1	1	2.412	0.262	0.462	0.13	-0.037	1.432	1.183	1.245	1.5	2.39	2.366	36	49.295	1.901	1.159	1
1237	50	1	1	7	2	1	3	1	1	1	1	0.699	0.385	1.145	0.119	-0.19	1.305	2.268	1.656	1.388	3.187	4.185	48.525	46.085	2.526	0.473	1
1238	52	3	2	6	2	1	2	1	1	1	1	1.087	0.281	0.35	0.293	-0.215	1.411	1.467	1.438	1.511	2.705	2.951	30	46.476	2.622	0.484	1
1239	53	4	6	3	2	1	2	1	1	1	1	2.088	0.284	0.491	0.151	-0.05	1.611	1.244	1.497	1.503	3.225	2.491	48.426	46.156	2.798	0.226	0
1240	54	2	1	1	2	1	3	1	1	1	1	0.437	0.387	0.181	0.094	-0.417	1.214	1.659	1.519	1.506	2.485	3.332	52.237	44.302	2.687	0.356	0
1241	46	4	2	4	1	1	6	1	1	1	1	0.335	0.46	0.202	0.061	-0.463	1.25	1.537	1.51	1.452	2.501	2.98	52.5	44.244	2.727	0.416	1
1242	46	1	3	1	2	1	3	2	2	2	2	0.519	0.356	0.523	0.068	-0.223	1.416	1.25	1.393	1.534	2.63	2.707	30	46.476	2.416	0.72	0
1243	46	1	1	1	2	1	3	1	1	1	1	0.723	0.375	0.209	0.151	-0.305	1.576	1.829	1.65	1.486	3.545	3.681	37.5	44.244	2.144	0.842	0
1244	50	6	2	2	1	1	4	2	2	2	2	0.521	0.439	0.637	0.055	-0.136	1.101	2.259	1.409	3.767	2.029	11.786	65.631	26.893	2.761	0.053	0
1245	41	6	2	2	1	1	7	1	1	1	1	1.362	0.147	0.514	0.234	-0.125	1.563	1.263	1.135	1.235	2.21	2.159	67.104	35.478	2.692	0.139	1
1246	57	6	2	7	2	1	2	1	1	1	1	1	0.139	0.138	0.375	-0.375	1.73	1.968	1.494	1.492	3.465	3.954	56.117	44.395	2.588	0.801	1
1247	18	2	1	2	2	5	6	1	1	1	1	0.962	0.452	0.091	0.361	-0.351	1.35	1.618	1.451	1.195	2.849	2.609	56.47	44.504	2.485	0.439	0
1248	46	4	2	2	1	2	6	1	1	1	1	0.593	0.379	0.324	0.099	-0.348	1.606	1.646	1.445	1.444	3.107	3.234	45	45	1.438	1.026	1
1249	48	1	3	1	2	1	2	1	1	1	1	1	0.156	0.128	0.375	-0.375	1.575	1.613	1.326	1.394	3.516	2.998	54.649	27.785	2.424	0.513	0
1250	52	3	2	2	2	1	4	1	1	1	1	0.013	0.587	0.373	0	-0.112	1.204	2.157	2.015	1.517	3.2	4.322	56.445	44.496	2.687	0.253	0
1251	51	2	3	1	2	1	3	1	1	1	1	0.997	0.204	0.167	0.282	-0.26	1.499	1.827	1.472	1.559	3.027	3.852	58.183	39.587	2.422	0.511	0
1252	63	2	2	6	2	1	2	1	1	1	1	0.322	0.455	0.395	0.04	-0.248	1.099	1.658	1.583	1.455	2.335	3.255	52.763	44.195	2.717	0.389	1
1253	52	5	2	3	2	1	4	1	1	1	1	0.682	0.311	0.186	0.118	-0.14	0.803	1.403	0.929	1.456	0.995	2.955	35.716	44.096	2.424	0.828	1
1254	19	2	1	1	2	2	2	2	2	1	2	0.809	0.275	0.342	0.128	-0.162	1.42	1.897	1.559	1.386	3.177	3.501	61.909	36.286	1.935	0.51	1
1255	50	4	6	2	1	2	4	1	1	1	1	0.458	0.391	0.102	0.11	-0.337	0.994	1.582	0.958	1.432	1.296	3.744	49.375	31.328	2.546	0.373	1
1256	54	2	6	1	1	1	4	1	1	2	1	1.584	0.375	0.421	0.113	-0.061	1.347	1.008	1.26	1.333	2.234	1.806	46.058	40.342	2.516	0.584	1
1257	50	5	2	1	2	1	2	2	2	1	2	0.592	0.728	0.554	0.124	-0.25	1.054	1.902	1.2	1.436	1.714	3.694	45	51.962	1.91	1.482	0
1258	46	5	2	2	1	1	7	1	1	1	1	0.58	0.355	0.32	0.105	-0.304	1.381	1.53	1.447	1.56	2.774	3.31	58.774	38.934	2.64	0.127	1
1259	19	3	1	1	2	2	2	1	1	1	2	0.852	0.053	0.229	0.279	-0.375	1.813	1.654	1.39	1.51	3.378	3.321	19.428	36.169	2.469	0.512	0
1260	44	4	1	2	1	4	4	1	1	1	1	0.94	0.371	0.246	0.126	-0.125	0.973	1.864	1.672	1.352	2.338	3.367	60	46.476	2.706	0.357	1
1261	53	2	1	2	2	1	6	1	1	1	1	1.295	0.158	0.277	0.147	-0.111	1.195	1.017	1.194	1.082	2.09	1.512	49.23	37.286	2.237	0.315	1
1262	45	6	2	2	1	4	6	1	1	1	1	0	0.617	0.218	0	-0.297	3.47	1.683	5.866	1.447	27.126	3.568	40.864	45.672	2.292	0.561	1
1263	49	2	6	2	2	1	4	1	1	1	1	0.376	0.524	0.446	0.012	-0.054	1.185	0.99	1.762	1.502	2.783	1.997	52.434	44.257	2.676	0.344	1
1264	64	1	2	3	2	1	3	1	1	1	1	0.895	0.432	0.338	0.246	-0.25	1.302	1.57	1.497	1.493	2.666	3.223	30	46.476	2.51	0.412	1
1265	50	5	2	1	2	1	4	1	1	1	1	0.93	0.199	0.455	0.216	-0.151	0.969	1.451	0.925	1.518	1.196	3.061	28.946	36.665	2.637	0.399	1
1266	21	2	2	1	2	1	2	2	2	2	2	1.371	0.255	0.463	0.14	-0.096	1.633	1.474	1.496	1.505	3.296	2.964	54.28	44.096	2.675	0.556	0
1267	50	5	2	3	2	1	3	1	1	1	1	0.917	0.336	0.316	0.127	-0.129	1.354	1.662	1.417	1.526	2.593	3.435	43.752	45.086	2.276	1.13	1
1268	45	1	2	4	2	2	2	1	1	1	1	1	-0.091	0.227	0.375	-0.375	1.553	1.659	1.111	1.404	2.301	3.609	27.875	36.064	2.117	0.683	0
1269	51	2	3	3	2	3	2	1	1	1	1	1.149	0.12	0.384	0.189	-0.106	1.165	1.228	0.94	1.488	1.461	2.471	30	46.476	2.226	0.879	0
1270	48	2	1	1	1	2	2	1	1	1	1	0.99	0.164	0.235	0.351	-0.364	1.654	1.648	1.49	1.51	3.321	3.314	47.809	36.767	2.738	0.264	0
1271	46	3	1	1	1	1	2	1	2	1	1	0.485	0.369	0.122	0.08	-0.257	1.299	1.686	1.457	1.399	2.587	3.157	60.991	36.335	2.388	0.695	0
1272	36	1	2	1	2	2	1	1	1	1	1	0.942	0.164	0.166	0.212	-0.287	1.756	1.754	1.452	1.515	3.528	3.585	24.751	39.617	2.156	0.88	0
1273	19	3	1	3	2	2	3	1	1	1	1	0.948	0.342	0.189	0.112	-0.134	1.404	1.324	1.461	1.957	2.809	3.719	47.804	40.659	2.23	0.609	0
1274	37	4	2	2	1	2	4	1	1	1	1	1.159	0.14	-0.053	0.178	-0.131	1.087	0.858	1.014	0.68	1.64	0.833	56.912	21.267	2.434	0.179	1
1275	50	6	3	4	2	1	4	2	1	1	1	0.742	0.272	0.164	0.17	-0.259	1.237	1.867	1.546	1.508	2.597	3.761	54.264	41.377	2.339	1.167	0
1276	19	1	1	1	2	1	2	1	1	1	2	1.004	0.146	0.102	0.375	-0.382	1.793	1.703	1.479	1.497	3.648	3.472	40.528	37.487	2.532	0.458	0
1277	46	2	1	4	2	2	3	1	1	1	2	0.946	0.481	0.163	0.32	-0.348	1.571	1.849	1.536	1.533	3.587	3.743	26.439	41.512	2.301	0.851	0
1278	53	4	2	2	1	1	2	1	1	1	1	0.719	0.163	0.67	0.153	-0.372	1.913	1.632	1.505	1.217	3.855	2.679	54	49.295	1.935	1.226	0
1279	45	3	2	2	2	1	3	1	1	1	1	1.164	0.375	0.477	0.063	-0.038	0.894	1.128	1.855	1.5	2.246	2.256	45	49.295	2.487	0.593	1
1280	55	3	2	6	1	1	3	1	1	1	1	1.005	0.278	0.219	0.374	-0.376	1.732	1.78	1.494	1.486	3.595	3.594	53.601	44.102	2.779	0.197	1
1281	48	5	2	2	2	1	3	1	1	1	1	1.038	0.268	0.381	0.154	-0.152	1.558	1.174	1.516	1.566	3.163	2.47	34.317	44.283	2.66	0.367	1
1282	25	1	1	3	2	2	3	1	1	1	1	1.118	0.18	0.357	0.173	-0.113	1.021	1.193	1.135	1.013	1.967	1.629	75.63	25.975	2.523	0.276	1
1283	51	2	3	1	2	1	3	1	1	1	1	1.344	0.826	0.441	0.125	-0.075	1.151	1.236	1.597	1.638	2.498	2.703	30	46.476	2.646	0.449	1
1284	51	1	3	7	2	1	6	1	1	1	1	1	0.152	0.988	0.375	-0.375	1.688	1.864	1.49	1.092	3.558	2.714	70.827	29.938	2.486	0.373	0
1285	51	3	6	2	1	1	2	1	1	1	1	0.961	0.363	0.313	0.241	-0.235	0.865	1.15	1.386	1.405	1.916	2.163	52.5	44.244	2.898	0.086	0
1286	21	5	6	2	2	2	7	1	1	1	1	0.771	0.476	0.474	0.167	-0.352	1.215	1.322	1.732	1.324	3.075	2.428	45	49.295	2.68	0.223	0
1287	25	2	2	2	2	4	6	1	1	1	1	0.703	0.362	0.145	0.125	-0.182	1.154	1.551	1.45	1.234	2.328	2.621	51.742	41.649	2.492	0.261	1
1288	54	1	2	6	2	1	1	1	1	1	1	0.856	0.176	0.163	0.265	-0.375	1.752	1.729	1.525	1.497	3.58	3.462	45.09	41.857	2.637	0.514	1
1289	51	4	2	2	2	1	4	1	1	1	1	0.224	0.492	0.099	0.025	-0.285	1.216	1.669	1.838	1.313	3.02	2.929	48.441	41.122	2.648	0.343	1
1290	20	2	1	7	2	1	3	1	1	1	1	0.667	0.085	0.31	0.149	-0.367	1.406	1.643	1.496	1.4	2.894	3.196	54	49.295	1.796	1.164	1
1291	51	4	2	2	2	1	2	1	1	1	1	1.029	0.414	0.365	0.107	-0.093	1.202	1.597	1.501	1.501	2.405	3.192	30	46.476	2.217	0.859	1
1292	45	4	2	2	2	1	5	1	1	1	1	0.577	0.273	0.131	0.125	-0.229	0.575	1.257	0.512	0.917	0.391	1.546	55.89	44.333	2.73	0.295	1
1293	50	1	6	2	1	1	3	1	1	1	1	0.549	0.461	0.392	0.071	-0.237	1.538	1.419	1.613	1.523	3.222	2.954	58.715	37.46	2.526	0.466	1
1294	50	4	2	3	2	1	3	2	2	1	2	1.508	0.108	0.264	0.38	-0.138	1.625	1.417	1.201	1.535	2.635	2.987	39.56	44.945	2.581	0.423	1
1295	51	1	2	6	2	1	2	1	1	1	1	0.987	0.22	0.407	0.252	-0.321	1.653	1.417	1.6	1.505	3.558	3.042	40.317	41.117	2.596	0.231	1
1296	47	2	1	2	2	3	3	1	1	1	1	0.957	0.177	0.093	0.269	-0.331	1.636	1.75	1.485	1.181	3.526	2.76	75	28.132	2.586	0.395	1
1297	50	5	2	2	1	1	6	1	1	1	1	0.97	0.485	0.408	0.124	-0.125	1.29	1.96	1.529	1.494	2.708	3.926	60	46.476	2.803	0.163	1
1298	53	1	2	6	2	2	3	1	1	1	1	1.409	0.387	0.353	0.23	-0.128	1.471	1.361	1.552	1.491	3.044	2.738	60	46.476	2.716	0.408	1
1299	49	2	1	3	2	1	3	1	1	1	1	1.294	0.28	0.28	0.249	-0.152	1.436	1.72	1.521	1.52	2.924	3.486	54.91	44.147	2.742	0.464	0
1300	54	1	1	2	2	1	2	1	1	1	1	1.243	0.381	0.095	0.343	-0.192	1.53	1.932	1.482	1.338	3.184	3.474	60	46.476	2.604	0.401	0
1301	53	5	2	2	2	4	6	1	1	1	1	1.585	0.325	0.471	0.281	-0.124	1.374	1.308	1.461	1.711	2.678	3.149	60	46.476	2.525	0.32	1
1302	53	3	2	3	2	1	3	1	1	1	1	0.752	0.257	0.234	0.178	-0.299	1.272	1.69	1.55	1.455	2.923	3.45	42.474	45.353	2.123	1.133	1
1303	31	3	2	2	1	3	4	1	1	1	1	0.854	0.293	-0.138	0.135	-0.269	1.33	1.161	1.539	1.215	2.832	1.902	60.056	39.251	2.265	0.475	1
1304	51	6	1	2	2	1	6	2	2	2	2	0.718	0.286	0.111	0.148	-0.253	1.543	1.708	1.484	1.288	3.138	2.933	75.715	27.358	2.805	0.226	0
1305	53	2	1	1	1	4	4	1	1	1	1	0.495	0.439	0.344	0.04	-0.114	0.999	0.941	1.56	1.491	2.096	2.057	56.009	44.365	2.501	0.528	0
1306	51	2	2	2	1	1	3	1	1	1	1	1.312	0.228	0.062	0.203	-0.126	1.06	1.857	1.522	1.121	2.372	2.77	63.63	41.429	2.701	0.363	1
1307	52	3	3	2	2	1	6	1	1	1	1	1.508	0.24	0.403	0.207	-0.11	1.516	1.274	1.521	1.481	3.092	2.505	34.525	44.239	2.637	0.294	0
1308	22	1	1	1	2	2	3	1	1	1	1	1.593	-0.126	0.363	0.315	-0.128	1.375	1.238	0.99	1.431	1.815	2.795	12.08	19.824	2.545	0.403	0
1309	51	5	2	2	1	1	4	1	1	1	1	0.674	0.406	0.65	0.074	-0.125	0.924	1.019	1.346	1.793	1.662	2.576	60	46.476	2.47	0.329	1
1310	45	2	1	1	2	1	2	1	1	1	1	0.935	0.375	0.443	0.107	-0.125	1.493	1.387	1.51	1.501	3.009	2.807	60	46.476	2.269	0.8	0
1311	32	3	2	2	1	1	4	1	1	1	2	0.919	0.393	0.262	0.099	-0.117	1.011	0.893	1.466	0.823	1.997	0.98	60	46.476	2.232	0.557	1
1312	23	3	1	2	2	1	3	1	1	1	1	0.993	0.538	0.19	0.113	-0.126	1.115	1.362	1.788	1.027	2.943	1.871	60	46.476	2.631	0.257	0
1313	49	2	6	2	2	1	2	1	1	1	1	1.465	0.402	0.31	0.33	-0.133	1.195	1.522	1.455	1.53	2.625	3.141	52.696	44.206	2.667	0.447	0
1314	21	2	1	2	1	1	3	1	1	1	1	1.052	0.37	0.288	0.345	-0.221	1.326	1.534	1.295	1.417	2.439	2.873	41.445	35.223	2.632	0.14	1
1315	50	6	2	2	2	2	6	1	1	1	1	0.822	0.56	0.319	0.121	-0.121	1.058	1.524	1.595	1.468	2.351	3.098	22.454	34.789	2.763	0.205	1
1316	54	2	2	1	1	1	6	2	2	1	2	1.428	0.31	0.255	0.314	-0.132	1.23	1.638	1.619	1.398	5.307	3.065	70.584	36.167	2.291	0.495	0
1317	49	2	2	3	1	1	2	2	2	1	2	1.426	-0.005	0.43	0.341	-0.132	1.452	1.406	1.149	1.556	2.228	2.909	33.782	44.424	2.662	0.223	1
1318	53	3	2	2	1	1	3	1	1	1	1	0.278	0.517	0.561	0.015	-0.123	1.158	0.955	1.012	1.552	1.52	2.176	60	46.476	2.454	0.442	1
1319	18	1	1	3	2	2	1	1	1	1	1	0.749	0.099	0.013	0.154	-0.286	1.599	1.701	1.574	1.329	3.62	3.072	55.548	36.559	2.518	0.185	0
1320	51	1	1	2	1	1	2	1	1	1	1	1.014	0.237	0.25	0.399	-0.357	1.532	1.724	1.484	1.494	3.035	3.552	47.57	40.452	2.786	0.234	0
1321	50	2	3	2	2	1	3	1	1	1	1	1.202	0.157	0.362	0.172	-0.093	0.861	1.104	0.954	2.098	1.121	3.149	50.246	45.04	2.546	0.458	1
1322	47	2	2	3	2	1	2	1	1	1	1	0.545	0.427	0.548	0.063	-0.163	0.982	1.122	1.412	0.717	2.303	1.078	74.426	24.242	2.436	0.525	0
1323	40	4	2	2	2	1	6	1	1	1	1	1.156	0.094	0.075	0.244	-0.145	1.314	0.987	1.616	0.666	4.368	0.9	69.846	24.924	2.226	0.343	1
1324	50	2	2	3	2	1	3	1	1	1	1	0.598	0.356	0.455	0.106	-0.249	1.247	1.667	1.79	1.482	3.159	3.338	60	46.476	2.341	0.776	1
1325	47	6	2	2	1	1	6	1	1	1	1	0.001	0.609	0.749	0	-0.125	1.633	0.933	4.531	1.873	9.897	2.488	60	46.476	2.684	0.085	0
1326	48	7	2	2	1	3	6	2	2	1	2	0.479	0.44	0.33	0.056	-0.229	0.961	1.078	1.234	1.099	1.573	1.746	53.596	44.102	2.733	0.191	1
1327	53	1	3	1	2	1	2	1	1	1	1	1.559	0.142	0.356	0.203	-0.07	1.086	1.277	1.14	1.708	1.691	2.936	54.231	44.094	2.214	0.751	0
1328	21	1	1	1	1	1	2	1	1	1	1	0.989	0.145	0.199	0.37	-0.375	1.68	1.728	1.499	1.482	3.621	3.647	65.275	29.284	2.835	0.083	1
1329	42	4	2	2	2	1	5	1	1	1	1	0.641	0.321	0.224	0.106	-0.216	0.827	1.104	1.049	1.128	1.238	1.677	42.184	41.26	2.649	0.319	1
1330	23	4	2	2	1	1	4	1	1	1	1	0.503	0.323	0.24	0.126	-0.417	1.127	1.607	1.403	1.573	2.195	3.37	52.5	44.244	2.549	0.471	1
1331	47	4	2	2	1	1	6	1	1	1	1	1.07	0.334	0.612	0.128	-0.125	1.513	2.214	1.614	1.5	3.288	4.427	45	51.962	1.771	1.431	1
1332	21	4	1	2	2	2	4	1	1	1	1	1.899	0.455	0.002	0.372	-0.125	1.87	1.728	1.485	1.232	3.826	2.846	60	46.476	2.799	0.15	0
1333	45	1	1	3	2	1	2	1	2	2	2	2.09	0.164	0.286	0.258	-0.085	1.801	1.052	1.503	0.803	3.664	1.118	55.47	39.821	2.392	0.638	0
1334	18	5	1	3	2	1	2	2	2	1	2	1.259	0.613	0.338	0.103	-0.081	0.697	0.737	2.324	0.826	2.437	0.812	60	46.476	2.611	0.513	0
1335	45	2	2	1	2	3	3	1	1	1	1	0.788	0.442	0.436	0.085	-0.121	1.167	1.387	1.561	1.667	2.422	3.125	52.56	44.232	2.787	0.197	1
1336	48	3	2	7	2	1	6	1	1	1	1	0.417	0.452	0.281	0.061	-0.254	1.093	1.526	1.518	1.53	2.22	3.113	69.183	36.655	2.707	0.403	1
1337	46	1	3	6	2	1	3	2	1	1	1	1	0.277	0.138	0.375	-0.375	1.604	1.852	1.5	1.5	3.207	3.703	40.572	45.491	2.873	0.312	0
1338	19	1	1	1	3	8	1	1	1	1	1	0.978	0.266	0.155	0.362	-0.377	1.773	1.764	1.491	1.504	3.585	3.54	33.903	39.825	2.799	0.301	0
1339	47	2	1	3	2	1	6	2	1	2	1	1.383	0.192	0.244	0.247	-0.114	0.982	0.983	0.935	0.885	1.753	1.155	47.546	41.123	2.379	0.308	1
1340	52	5	2	2	1	1	2	1	1	1	1	0.532	0.327	0.231	0.075	-0.189	1.017	1.283	1.296	1.132	1.859	1.938	62.285	32.467	2.537	0.262	1
1341	51	7	1	2	1	1	4	1	1	1	1	0.871	0.429	0.185	0.121	-0.138	0.932	1.425	1.279	1.019	1.671	1.926	56.302	44.45	2.573	0.352	1
1342	48	3	2	2	1	1	4	1	1	1	1	1.536	0.336	0.351	0.132	-0.074	1.425	1.254	1.654	1.641	3.154	2.769	55.572	44.259	2.321	0.476	1
1343	48	4	2	2	1	1	4	1	1	1	1	0.775	0.407	0.123	0.091	-0.159	1.466	1.136	1.606	0.89	3.104	1.345	67.156	20.707	2.403	0.287	1
1344	46	2	1	2	2	1	4	2	2	2	2	1.318	0.291	0.249	0.218	-0.129	1.459	1.496	1.482	1.448	2.884	2.975	51.329	44.573	2.566	0.518	0
1345	45	2	6	4	2	1	3	1	1	1	1	0.609	0.422	0.382	0.083	-0.203	1.517	1.6	1.545	1.485	3.096	3.222	46.947	40.365	2.56	0.588	1
1346	52	5	2	2	1	1	6	1	1	1	1	0.723	0.125	0.51	0.178	-0.15	0.73	0.979	0.484	1.329	0.468	2.252	34.428	44.259	2.56	0.565	1
1347	35	6	2	2	2	4	6	1	1	1	1	0.843	0.2	0.265	0.187	-0.197	1.45	1.629	1.293	1.457	2.508	3.428	38.985	41.374	2.567	0.406	1
1348	49	2	2	1	2	1	3	2	1	1	2	0.687	0.359	0.19	0.157	-0.294	1.487	1.617	1.454	1.507	2.938	3.273	28.995	38.599	2.465	0.486	0
1349	18	2	2	3	2	1	3	1	1	1	1	1.379	0.308	0.455	0.193	-0.124	1.54	1.301	1.445	1.545	3.136	2.725	45	49.295	2.556	0.438	0
1350	52	3	1	2	2	1	3	1	1	1	1	0.66	0.404	-0.196	0.061	-0.167	1.159	0.868	1.724	0.521	3.004	0.604	75.476	24.062	2.42	0.306	1
1351	52	4	6	3	2	1	3	1	1	1	1	0.835	0.4	0.408	0.09	-0.125	1.401	1.95	1.704	1.497	3.213	3.902	60	46.476	2.441	0.6	0
1352	20	1	1	1	2	1	1	1	1	1	1	1.022	0.33	0.492	0.25	-0.248	1.634	1.391	1.466	1.423	3.298	2.855	36	49.295	2.353	1.165	0
1353	50	2	2	1	2	1	3	1	1	1	1	0.66	0.43	0.622	0.067	-0.115	1.565	1.645	1.58	1.769	3.135	3.909	75.277	22.814	2.606	0.356	1
1354	46	2	1	3	2	1	3	1	1	1	1	0.894	0.188	0.268	0.129	-0.193	1.376	1.339	1.217	1.484	2.247	2.701	30	46.476	2.109	0.795	0
1355	53	5	2	2	1	1	6	2	2	1	2	0.396	0.455	0.182	0.064	-0.262	1.105	2.008	1.513	1.517	2.234	4.064	55.684	44.283	2.655	0.32	1
1356	47	2	2	7	2	1	1	1	1	1	1	1.118	0.215	0.328	0.263	-0.191	1.615	1.587	1.51	1.486	3.274	3.306	60	46.476	2.231	0.847	1
1357	49	4	1	7	2	1	3	1	1	1	1	0.974	0.294	0.293	0.375	-0.372	2.153	1.679	1.444	1.496	4.162	3.504	30	46.476	2.64	0.402	1
1358	36	3	2	2	2	1	6	1	1	1	1	0.693	0.179	0.238	0.129	-0.149	1.269	1.335	1.543	0.869	2.73	1.545	49.288	45.576	1.817	0.512	0
1359	47	6	6	2	1	1	6	1	1	1	1	1.17	-0.015	0.462	0.3	-0.228	2.316	1.445	1.441	1.541	4.446	3.03	36	49.295	2.29	1.158	1
1360	45	7	7	2	2	1	4	1	1	1	1	1	0.106	0.12	0.375	-0.375	1.712	1.673	1.555	1.378	3.758	3.63	48.617	41.213	2.345	0.577	1
1361	54	1	4	7	2	1	5	1	2	1	1	0.583	0.268	0.309	0.126	-0.297	0.712	1.414	1.672	1.486	1.927	2.802	60	46.476	2.486	0.819	1
1362	53	4	2	2	2	1	3	2	2	1	2	0.631	0.251	0.364	0.141	-0.355	1.796	1.519	1.506	1.449	3.612	3.127	34.428	44.259	2.738	0.34	1
1363	44	6	2	1	2	2	6	1	1	1	1	0.983	0.348	0.107	0.368	-0.375	1.735	1.92	1.487	1.531	3.577	3.984	55.986	44.358	2.775	0.221	1
1364	47	4	2	2	2	1	5	1	1	1	1	1.003	0.309	0.461	0.131	-0.154	1.397	1.202	1.529	1.395	2.924	2.376	52.62	44.22	2.659	0.284	1
1365	46	5	2	2	2	1	4	1	1	1	1	0.156	0.528	0.276	0.011	-0.15	1.059	1.748	1.7	1.548	2.392	3.608	56.302	44.45	2.69	0.283	1
1366	22	3	4	7	2	6	3	1	2	1	2	0.801	0.396	0.612	0.194	-0.301	1.45	2.377	1.729	1.499	3.343	4.75	36	49.295	2.385	1.184	1
1367	21	1	6	3	2	1	2	1	1	1	2	0.746	0.218	-0.24	0.169	-0.688	2.22	1.575	1.455	1.137	4.305	2.387	36	49.295	1.995	1.063	0
1368	54	5	2	2	2	1	6	1	1	1	1	0.754	0.359	0.623	0.153	-0.25	1.357	2.075	1.545	1.482	2.784	4.117	60	46.476	2.546	0.605	1
1369	46	2	1	2	2	3	3	1	1	1	1	1	0.21	0.139	0.375	-0.375	1.697	1.697	1.614	1.386	3.654	3.654	37.914	36.251	2.867	0.104	0
1370	45	1	1	1	1	1	3	1	1	1	1	1.754	0.365	0.433	0.115	-0.046	1.089	0.966	1.32	1.401	1.917	1.817	36	49.295	1.965	1.094	0
1371	25	4	1	2	1	1	3	1	1	1	1	0.693	0.406	0.218	0.088	-0.146	2.989	1.529	5.228	1.659	21.224	3.516	47.226	40.399	2.114	0.51	1
1372	52	6	2	4	2	4	6	1	1	1	1	1.201	0.239	0.288	0.195	-0.131	1.078	0.969	1.021	1.132	1.468	1.549	37.5	44.244	2.629	0.284	1
1373	54	1	7	7	2	8	3	1	1	1	1	1.063	0.331	0.559	0.159	-0.125	1.268	1.303	1.472	1.784	2.512	3.151	60	46.476	2.419	0.585	0
1374	51	3	2	2	2	1	6	1	1	1	1	0.599	0.387	0.497	0.087	-0.202	1.05	1.298	1.917	1.601	2.751	2.901	35.652	44.099	2.732	0.262	1
1375	52	1	6	7	2	1	2	1	1	1	1	0.733	0.45	0.689	0.122	-0.245	1.653	0.851	1.502	2.048	3.312	2.492	60	46.476	2.93	0.077	0
1376	18	2	1	3	2	1	1	1	1	1	1	0.308	0.452	-0.024	0.039	-0.132	1.08	1.359	1.653	0.923	2.572	1.673	79.606	17.604	2.64	0.313	1
1377	52	3	6	7	2	1	3	1	1	1	1	0.653	0.411	0.484	0.115	-0.25	1.038	1.327	1.296	1.236	1.791	2.384	60	46.476	2.711	0.257	1
1378	54	3	2	1	2	1	4	1	1	1	1	1.142	0.301	0.368	0.111	-0.081	1.051	0.799	0.906	1.22	1.276	2.049	16.72	28.271	2.58	0.468	1
1379	46	1	1	1	2	1	1	1	1	1	1	1.056	0.249	0.344	0.376	-0.341	1.732	1.596	1.56	1.463	3.698	3.265	37.5	44.244	2.707	0.449	0
1380	48	2	6	6	1	1	5	1	1	1	1	1.071	0.281	0.246	0.358	-0.279	1.576	1.616	1.362	1.56	3.456	3.363	52.454	34.605	2.789	0.248	1
1381	46	2	5	3	2	1	3	1	1	1	1	0.862	0.277	0.444	0.146	-0.166	1.102	1.432	1.609	1.496	2.568	2.952	63.914	41.088	2.505	0.523	0
1382	47	3	2	7	2	1	2	1	2	1	2	2.772	0.345	0.457	0.158	-0.029	1.715	1.142	1.327	1.273	3.035	1.92	30	46.476	1.943	0.688	0
1383	50	2	6	1	2	1	3	1	1	1	1	0.523	0.353	0.442	0.072	-0.204	1.146	1.307	1.438	1.464	2.218	2.683	41.897	41.078	2.694	0.235	1
1384	51	3	1	2	1	1	6	1	1	1	1	0.589	0.447	0.502	0.125	-0.298	1.175	1.464	1.457	1.463	2.366	3.031	60	46.476	2.815	0.131	1
1385	52	1	1	1	1	1	2	1	1	2	1	1.163	0.279	0.39	0.127	-0.107	0.883	0.75	1.217	1.503	1.447	1.69	36.145	44.092	2.497	0.475	1
1386	46	1	1	1	2	1	2	1	1	1	1	1	0.103	0.31	0.375	-0.375	1.858	2.109	1.524	1.49	3.908	4.259	58.23	44.141	2.259	1.112	0
1387	45	5	1	2	1	1	7	1	1	1	1	1.409	0.041	0.331	0.262	-0.131	1.465	1.338	1.29	1.47	2.577	2.806	34.208	39.91	2.608	0.43	1
1388	19	4	1	1	2	3	3	1	1	1	1	1.006	0.267	0.35	0.348	-0.314	1.442	1.651	1.406	1.551	2.701	3.489	54.099	44.091	2.607	0.395	1
1389	52	1	1	1	2	1	4	1	1	1	1	1	0.283	0.277	0.375	-0.375	1.689	1.604	1.463	1.5	3.45	3.207	60	46.476	2.554	0.503	1
1390	54	5	1	2	2	1	7	2	2	1	2	0.917	0.31	0.138	0.3	-0.375	2.037	1.987	1.505	1.479	4.153	4.028	36	49.295	2.065	1.262	1
1391	50	1	2	6	2	1	3	1	1	1	1	1.192	0.356	0.359	0.151	-0.105	1.201	1.436	1.629	1.551	2.746	3.015	45	45	2.025	1.135	0
1392	22	3	1	2	2	2	4	1	1	1	2	1.022	0.332	0.242	0.159	-0.171	1.532	1.611	1.526	1.415	3.116	3.06	52.343	31.494	2.285	0.376	1
1393	22	3	3	2	2	1	4	1	1	1	1	1.326	0.366	-0.091	0.13	-0.143	1.416	0.579	1.561	0.291	3.117	0.223	77.592	20.112	2.24	0.602	1
1394	51	1	6	1	2	2	2	1	1	1	1	0.986	0.39	0.29	0.374	-0.375	1.811	1.626	1.538	1.504	3.776	4.15	30	46.476	2.613	0.181	0
1395	18	3	1	3	2	3	2	1	1	1	1	0.75	0.448	0.298	0.086	-0.133	1.331	1.441	1.513	1.486	2.646	2.905	64.71	35.468	2.673	0.378	1
1396	49	4	1	2	1	1	6	2	2	2	1	0.891	-0.076	0.085	0.195	-0.314	1.262	1.419	0.829	1.154	1.414	2.293	39.897	45.113	1.924	0.903	1
1397	21	2	1	2	2	2	2	1	1	1	1	1.295	0.361	0.395	0.125	-0.094	1.358	1.373	1.422	1.528	2.629	2.847	40.445	35.68	2.503	0.213	0
1398	40	2	3	2	2	6	3	1	1	1	1	0.528	0.42	0.282	0.043	-0.114	0.718	0.824	1.201	1.014	1.157	1.164	55.572	44.259	2.499	0.34	1
1399	52	3	1	2	2	2	4	1	1	1	1	1.164	0.3	0.173	0.239	-0.153	1.308	1.778	1.523	1.492	2.66	3.56	56.439	44.494	2.614	0.404	1
1400	21	3	1	3	2	1	3	1	1	1	1	0.99	0.223	0.347	0.15	-0.158	1.342	1.32	2.344	1.375	4.881	2.53	37.094	44.172	2.197	0.523	1
1401	50	1	1	1	1	4	4	1	1	1	1	0.913	0.335	0.448	0.106	-0.122	0.695	0.781	1.012	0.944	0.946	1.057	52.509	44.242	2.587	0.243	1
1402	24	2	1	1	1	6	4	1	1	1	1	0.799	0.348	0.221	0.066	-0.123	0.991	0.854	1.648	0.74	2.277	0.87	61.78	36.124	2.452	0.555	0
1403	23	1	1	4	2	1	3	2	2	2	2	0.958	0.282	0.046	0.186	-0.161	1.55	1.704	1.238	1.408	2.64	3.304	36.725	41.284	2.286	0.235	0
1404	54	2	2	6	2	1	3	1	1	1	1	0.788	0.562	0.379	0.12	-0.168	1.079	1.407	2.156	1.466	3.211	2.892	45	49.295	2.61	0.214	1
1405	25	2	1	2	1	2	2	1	1	1	1	0.737	0.251	0.565	0.151	-0.322	1.252	1.532	1.655	1.533	2.838	3.214	49.416	45.498	2.325	0.405	1
1406	46	1	4	7	2	1	3	1	1	1	1	0.851	0.332	0.32	0.111	-0.133	1.346	1.478	1.534	1.469	2.814	2.944	39.892	41.533	2.517	0.414	1
1407	51	1	6	1	1	1	1	2	2	1	2	0.135	0.528	0.182	0.015	-0.296	0.928	1.887	1.707	1.511	2.114	3.787	41.491	46.096	2.928	0.113	0
1408	51	1	3	1	2	1	3	1	1	1	1	1.979	0.018	0.367	0.207	-0.068	1.601	1.547	1.334	1.535	2.977	3.167	45	45	2.088	1.164	1
1409	49	3	2	4	2	1	3	1	1	1	1	0.646	0.395	0.265	0.069	-0.17	0.94	1.031	3.079	0.731	5.658	1.005	77.508	21.793	2.586	0.542	1
1410	50	2	1	4	1	1	3	2	2	1	2	0.803	0.396	0.204	0.221	-0.325	1.567	1.635	1.561	1.489	3.329	3.289	32.809	38.86	2.328	0.538	0
1411	48	1	2	7	1	1	2	1	1	1	1	0.924	0.193	0.376	0.262	-0.357	1.732	1.538	1.533	1.468	3.58	3.116	36	49.295	1.963	1.084	0
1412	39	6	6	2	2	1	3	2	2	2	2	1.026	0.476	0.253	0.208	-0.173	1.346	1.249	1.21	1.489	2.191	2.997	20.068	31.187	2.536	0.47	0
1413	38	2	2	1	2	1	6	1	1	1	1	0.586	0.524	0.446	0.116	-0.295	1.265	1.465	1.915	1.429	3.301	3.05	45	49.295	2.678	0.304	0
1414	40	4	2	3	1	1	7	1	1	1	1	1.133	0.295	0.257	0.208	-0.134	1.068	1.073	1.19	1.423	1.698	2.392	52.803	42.042	2.732	0.239	0
1415	39	6	2	2	2	1	4	1	1	1	1	0.899	0.288	0.409	0.086	-0.083	0.959	1.361	1.22	1.5	1.583	2.721	50.615	44.864	2.496	0.48	1
1416	39	2	2	2	2	1	4	1	1	1	1	0.605	0.397	0.417	0.113	-0.231	1.078	1.316	3.321	1.478	5.127	2.675	43.374	45.147	2.317	1.149	1
1417	31	3	1	1	2	2	4	1	1	1	1	0.419	0.365	0.209	0.058	-0.287	1.408	1.807	1.383	1.532	2.597	3.671	29.236	41.781	1.73	1.236	1
1418	39	7	2	2	1	1	7	1	1	1	1	0.925	0.434	0.451	0.088	-0.1	1.067	1.183	1.491	1.797	2.122	2.918	45	49.295	2.403	0.414	1
1419	35	5	2	2	2	1	4	1	1	1	1	0.908	0.326	0.381	0.102	-0.102	1.219	1.345	1.455	1.201	2.601	2.163	71.981	28.497	2.477	0.629	1
1420	40	5	2	2	2	4	3	1	1	1	1	1.767	-0.33	0.372	0.151	-0.053	1.139	1.134	0.678	1.67	1.027	2.543	30	46.476	2.027	0.895	1
1421	31	5	2	2	1	1	6	1	1	1	1	2.135	0.271	0.469	0.185	-0.049	1.199	1.264	1.384	1.679	2.75	2.829	69.346	32.274	2.858	0.123	1
1422	32	3	2	2	1	1	7	1	1	1	1	1.143	0.438	0.664	0.125	-0.115	1.257	1.63	1.437	4.984	2.484	11.035	60	46.476	2.79	0.129	1
1423	41	6	2	2	1	1	7	1	1	1	1	0.675	0.266	0.434	0.169	-0.362	1.25	1.481	1.56	1.5	2.813	3.048	63.054	42.144	2.609	0.567	1
1424	41	1	2	1	2	1	2	1	1	1	1	1.016	0.116	0.16	0.327	-0.328	1.566	1.664	1.009	1.479	2.111	3.357	19.512	27.589	1.909	1.146	0
1425	43	3	1	2	1	1	6	1	1	1	1	0.608	0.248	0.116	0.128	-0.312	1.176	1.674	1.365	1.381	2.36	3.086	55.629	44.271	2.707	0.29	1
1426	28	5	2	2	1	4	6	1	1	1	1	1.04	0.303	0.262	0.105	-0.125	1.308	0.873	1.295	0.712	2.322	0.835	69.878	31.277	2.244	0.377	1
1427	28	3	6	3	1	1	6	1	1	1	1	0.409	0.409	0.356	0.078	-0.374	1.466	1.822	1.644	1.426	3.214	3.938	30	46.476	2.611	0.566	1
1428	37	6	2	3	2	1	6	1	1	1	1	1	0.322	0.855	0.375	-0.375	1.852	2.424	1.5	1.5	3.703	4.849	54	49.295	2.362	1.175	1
1429	31	3	1	4	2	8	4	1	1	1	1	1.249	0.256	0.311	0.217	-0.141	1.642	1.691	1.55	1.51	3.397	3.423	44.14	40.782	2.499	0.42	0
1430	31	3	1	2	2	1	4	1	1	1	1	0.217	0.52	0.607	0.012	-0.122	0.77	1.078	2.01	2.801	2.119	4.138	60	46.476	2.738	0.252	1
1431	43	2	2	3	2	1	5	1	1	1	2	0.656	0.253	0.453	0.148	-0.317	1.028	1.426	1.541	1.523	2.204	3.006	48.846	45.863	2.793	0.244	1
1432	37	3	1	1	2	1	2	1	1	1	1	0.453	0.412	0.612	0.094	-0.375	1.399	2.405	1.535	1.497	2.842	4.802	60	46.476	2.531	0.629	1
1433	29	2	1	2	2	1	4	2	2	2	2	0.719	0.616	0.446	0.12	-0.205	1.071	1.051	2.227	1.407	3.266	2.192	30	46.476	2.729	0.417	0
1434	29	3	3	2	2	2	6	1	1	1	1	1.041	0.321	0.335	0.142	-0.123	1.298	1.818	1.241	1.503	2.14	3.658	52.392	41.849	2.383	0.568	1
1435	36	5	2	2	1	1	4	2	2	1	1	1.219	0.235	0.41	0.245	-0.164	0.951	0.984	1.145	0.969	2.458	1.33	65.889	38.988	2.709	0.117	1
1436	42	3	2	2	1	1	2	1	1	1	1	1	0.153	0.277	0.375	-0.375	1.808	1.721	1.529	1.482	3.678	3.459	60	46.476	2.232	0.837	0
1437	40	4	2	2	2	4	6	1	1	1	1	0.011	0.582	0.228	0	-0.166	1.842	1.469	3.175	1.278	7.797	2.58	45	49.295	2.058	0.625	1
1438	36	2	1	2	2	1	4	2	2	1	2	1.077	0.246	0.79	0.165	-0.119	1.042	3.171	1.275	5.23	2.625	22.264	71.346	29.719	2.795	0.243	1
1439	38	5	2	2	1	1	6	1	1	1	1	1.038	0.303	0.305	0.132	-0.128	1.434	1.292	1.561	1.365	3.094	2.389	50.99	44.703	2.549	0.244	1
1440	37	2	2	1	2	3	2	1	1	1	1	0.871	0.17	0.322	0.305	-0.375	1.45	1.852	1.542	1.5	3.067	3.703	63.525	41.557	2.859	0.15	1
1441	37	4	1	2	1	1	4	1	1	1	1	0.861	0.276	0.855	0.322	-0.375	1.329	2.424	1.49	1.5	2.645	4.849	60	46.476	2.744	0.384	1
1442	39	3	2	2	1	3	3	1	1	1	1	0.753	0.489	0.127	0.124	-0.234	1.307	1.354	1.838	1.059	3.488	1.908	45.084	45	1.957	1.176	1
1443	26	1	1	1	1	2	4	1	1	1	1	0.822	0.258	0.453	0.092	-0.115	0.858	0.982	1.072	1.464	1.248	1.986	52.5	44.244	2.371	0.695	1
1444	32	3	2	2	1	1	6	1	1	1	1	0.905	0.405	0.536	0.146	-0.166	1.282	1.169	1.469	1.449	2.509	2.389	60	46.476	2.716	0.212	1
1445	32	3	2	2	1	1	2	1	1	1	1	1.117	0.271	0.307	0.375	-0.292	1.631	1.557	1.359	1.678	3.61	3.483	52.546	44.234	2.903	0.102	1
1446	38	6	2	2	1	1	4	2	2	1	2	0.094	0.527	0.364	0.004	-0.152	1.959	1.648	2.626	1.418	6.87	3.189	55.572	44.259	1.994	0.624	1
1447	34	2	1	3	1	1	5	2	2	2	2	0.758	0.412	0.262	0.228	-0.375	1.508	1.711	1.666	1.579	3.442	3.786	37.108	44.174	2.707	0.128	0
1448	41	2	1	2	2	1	3	1	1	1	1	1.29	0.345	0.252	0.247	-0.139	1.457	1.781	1.423	1.601	3.138	3.821	71.445	36.026	2.736	0.427	1
1449	37	4	6	2	2	1	6	1	1	1	1	2.183	0.35	0.385	0.155	-0.048	0.997	0.849	1.666	1.477	2.411	1.721	37.5	44.244	2.509	0.6	1
1450	32	4	3	2	2	1	4	2	2	2	2	1.164	0.441	0.3	0.369	-0.281	1.57	1.765	1.613	1.379	3.619	3.391	60	46.476	2.744	0.176	0
1451	42	5	2	7	2	1	6	1	1	1	1	0.271	0.508	0.215	0.021	-0.143	1.067	1.464	1.961	1.421	2.804	2.821	45	49.295	2.457	0.762	1
1452	41	6	2	2	1	1	4	1	1	1	1	1	0.152	0.245	0.375	-0.375	1.688	1.822	1.49	1.434	3.558	3.711	69.924	31.576	2.575	0.366	1
1453	36	4	2	2	2	1	6	1	1	1	1	0.722	0.47	0.148	0.227	-0.299	1.147	1.922	1.35	1.432	2.196	3.736	55.984	44.358	2.565	0.22	1
1454	37	5	2	3	2	1	6	1	2	1	2	0.612	0.339	0.345	0.078	-0.18	1.248	1.114	1.371	1.415	2.288	2.398	45.073	42.17	2.656	0.298	1
1455	38	6	2	2	2	1	6	1	1	1	1	1.134	0.269	0.362	0.29	-0.201	1.329	1.309	1.039	1.057	1.838	1.84	52.5	44.244	2.791	0.173	1
1456	36	4	1	2	1	1	4	1	1	1	1	0.757	0.425	1.319	0.081	-0.125	1.186	1.021	1.453	1.983	2.288	2.773	60	46.476	2.529	0.482	1
1457	38	5	2	3	2	1	6	1	1	1	1	1.199	0.298	0.269	0.237	-0.156	1.314	1.37	1.418	1.498	2.49	2.776	40.519	45.459	2.584	0.422	1
1458	39	6	6	2	1	1	4	1	1	1	1	0.447	0.411	0.2	0.074	-0.258	1.131	1.478	1.214	1.431	1.816	2.903	51.019	44.691	2.664	0.373	0
1459	33	2	2	1	2	1	2	2	1	1	1	1	0.28	0.138	0.375	-0.375	1.689	1.689	1.506	1.494	3.379	3.379	63.975	36.079	2.933	0.105	1
1460	34	4	2	1	2	1	3	1	1	1	1	0.699	0.324	0.337	0.075	-0.105	1.099	1.744	1.062	1.514	1.536	3.493	50.65	36.373	2.361	0.598	1
1461	43	2	3	2	1	1	3	1	1	1	1	0.876	0.274	-0.256	0.197	-0.251	1.458	1.599	1.481	1.01	3.044	2.155	71.892	28.881	2.614	0.438	0
1462	36	3	2	2	2	3	4	2	2	1	2	0.958	0.067	0.18	0.151	-0.16	1.678	1.695	1.499	1.486	3.401	3.411	33.883	44.395	2.172	0.782	1
1463	38	2	2	2	1	4	4	1	1	1	1	0.75	0.794	0.43	0.12	-0.121	0.77	1.413	0.697	1.512	0.723	2.877	25.427	39.517	1.996	1.131	1
1464	27	2	1	1	1	1	2	1	1	1	1	1	0.283	0.21	0.375	-0.375	1.689	1.697	1.463	1.614	3.45	3.654	47.881	40.516	2.793	0.194	1
1465	41	5	1	2	1	1	6	1	1	1	1	0.865	0.269	0.273	0.277	-0.376	1.702	1.788	1.506	1.493	3.406	3.617	60.393	42.087	2.412	1.188	1
1466	44	1	3	1	2	1	3	1	1	1	1	1	0.16	0.305	0.375	-0.375	1.815	1.815	1.521	1.479	3.655	3.655	54.244	40.67	2.898	0.112	0
1467	21	2	1	3	2	1	3	1	1	1	1	0.826	0.358	0.119	0.119	-0.161	1.459	1.133	2.71	0.785	6.921	1.194	76.212	22.323	2.146	0.314	0
1468	44	3	6	2	2	1	3	2	2	2	2	1.176	0.364	0.441	0.151	-0.113	1.488	1.446	1.394	1.645	2.81	3.234	34.581	44.228	2.175	0.378	1
1469	39	5	2	2	1	1	4	1	1	1	1	115.132	0.609	0.63	0	0	2.142	0.665	7.625	1.785	21.848	1.582	60	46.476	2.81	0.176	1
1470	41	5	2	2	2	1	6	1	1	1	1	0.635	0.346	0.593	0.101	-0.168	0.983	1.38	0.83	1.499	1.079	2.868	54	49.295	1.866	1.108	1
1471	40	3	2	2	1	1	5	1	1	1	1	0.42	0.073	0.322	0.223	-0.375	0.754	2.003	0.51	1.484	0.522	4.001	60	46.476	1.918	0.762	1
1472	30	3	2	2	1	3	3	1	1	1	1	1.287	0.306	0.456	0.13	-0.071	1.42	1.57	1.422	1.823	2.955	3.817	59.811	34.138	2.771	0.288	0
1473	39	4	1	1	1	1	2	1	1	1	1	0.692	0.567	0.133	0.16	-0.329	1.413	1.538	1.506	1.424	2.846	2.991	33.718	39.583	2.839	0.179	1
1474	44	5	6	2	2	1	4	1	1	1	1	0.772	0.336	0.405	0.082	-0.118	0.856	5.223	1.294	9.724	1.847	68.21	64.957	29.592	2.674	0.189	1
1475	37	2	4	4	1	2	3	1	1	1	1	0.526	0.344	0.231	0.083	-0.186	1.215	1.565	1.512	1.277	2.489	2.716	60	46.476	2.084	0.731	1
1476	37	6	2	2	1	1	6	2	2	2	2	1	0.269	0.988	0.375	-0.375	1.864	1.864	1.908	1.092	2.714	2.714	75	23.238	2.846	0.076	1
1477	44	3	6	2	2	1	3	1	1	1	1	0.148	0.53	0.395	0.011	-0.195	1.188	1.289	1.462	1.493	2.292	2.668	45	49.295	2.509	0.579	0
1478	38	4	2	2	2	1	6	1	1	1	1	1.261	0.067	0.194	0.302	-0.151	1.45	1.6	1.125	1.606	2.29	3.526	36.591	44.115	2.314	0.687	1
1479	41	2	2	1	1	1	2	1	1	1	1	1.326	0.024	0.322	0.591	-0.25	1.686	1.234	1	1	2.248	1.646	60	46.476	2.695	0.397	1
1480	69	4	2	2	1	1	4	1	1	1	1	0.642	0.319	0.855	0.174	-0.375	1.306	2.424	1.68	1.5	2.971	4.849	60	46.476	2.587	0.584	1
1481	68	5	2	6	1	1	3	1	1	1	1	0.938	0.593	0.09	0.298	-0.375	1.749	1.852	1.09	1.5	2.55	3.703	36	49.295	1.692	1.011	1
1482	58	3	2	6	2	1	3	1	1	1	1	0.59	0.358	0.51	0.065	-0.175	1.381	1.17	1.611	1.494	2.98	2.87	34.079	44.341	2.525	0.261	0
1483	69	4	2	6	1	1	4	2	2	1	2	1.015	0.185	0.174	0.256	-0.252	1.651	1.605	1.495	1.46	3.352	3.275	41.32	45.976	2.701	0.315	0
1484	69	3	2	6	2	1	4	2	2	2	2	0.5	0.348	0.353	0.074	-0.192	1.222	1.831	1.423	1.47	2.322	3.697	48.525	46.085	2.662	0.291	1
1485	61	3	2	7	1	1	3	1	1	1	1	0.709	0.34	0.231	0.217	-0.375	1.377	1.686	1.266	1.54	2.312	3.437	31.101	37.375	2.625	0.534	0
1486	65	3	2	4	2	1	4	1	1	1	1	0.035	0.566	0.402	0.002	-0.307	0.933	1.095	1.608	1.48	2	2.572	30	46.476	2.717	0.447	1
1487	66	4	2	6	2	1	3	1	1	1	1	0.698	0.392	0.505	0.11	-0.21	0.936	1.206	1.649	1.605	2.12	2.683	45	49.295	2.6	0.482	0
1488	62	3	1	2	2	1	3	1	1	1	1	1	0.227	0.855	0.375	-0.375	1.859	2.424	1.513	1.5	3.804	4.849	54	49.295	2.232	1.225	1
1489	69	1	2	6	2	1	3	1	1	1	1	0.726	0.271	0.05	0.182	-0.541	1.662	1.508	1.515	1.324	3.364	2.662	60	46.476	2.175	0.828	1
1490	61	3	3	2	2	1	4	1	1	1	1	0.819	0.349	0.31	0.112	-0.135	1.135	1.489	1.435	1.661	2.324	3.396	41.728	40.597	2.545	0.404	1
1491	61	2	1	6	2	5	5	1	1	1	1	1.051	0.328	0.405	0.285	-0.25	1.455	1.551	1.524	1.554	2.954	3.271	54	49.295	2.237	1.121	1
1492	66	4	2	6	1	1	3	1	1	1	1	0.998	0.295	0.091	0.128	-0.145	1.529	1.454	1.459	1.636	3.084	3.333	43.418	36.22	1.81	1.082	1
1493	70	1	6	6	2	1	3	1	1	1	1	0.89	0.066	0.275	0.31	-0.361	1.568	1.568	1.231	1.345	2.575	3.464	20.313	36.443	2.407	0.493	1
1494	59	3	2	2	1	1	6	1	1	1	1	0.777	0.412	0.855	0.162	-0.25	1.532	2.314	1.543	1.5	3.143	4.628	60	46.476	2.866	0.218	1
1495	64	3	5	2	2	1	4	1	1	1	1	0	0.658	0.171	0	-0.291	1.627	1.431	5.672	1.337	12.307	3.155	30	46.476	2.557	0.862	1
1496	60	3	4	4	2	1	2	1	1	1	1	0.81	0.245	0.196	0.187	-0.376	1.649	1.615	1.514	1.548	3.597	3.553	38.569	41.556	2.442	0.456	1
1497	58	2	2	2	2	2	3	1	1	1	1	1	0.303	0.127	0.375	-0.375	1.859	1.732	1.487	1.493	3.804	3.459	56.117	44.395	2.776	0.29	0
1498	67	6	2	6	2	1	6	1	1	1	1	1.116	0.421	0.422	0.074	-0.069	1.39	1.185	1.762	1.544	3.28	2.464	45.068	40.508	2.732	0.229	1
1499	64	6	5	2	1	1	6	1	1	1	1	59.682	0.141	0.576	0.344	0	1.492	1.495	1.315	1.685	2.619	3.359	54	49.295	1.567	0.901	1
1500	59	6	2	2	1	1	4	1	1	1	1	1	0.225	0.281	0.375	-0.375	1.698	1.695	1.537	1.474	3.457	3.421	57.119	38.41	2.749	0.266	1
1501	60	3	2	3	2	1	2	1	1	1	1	0.702	0.438	0.305	0.079	-0.134	1.218	1.539	1.53	1.49	2.483	3.098	54.591	44.115	2.783	0.149	1
1502	68	1	3	3	2	1	3	1	1	1	1	0.593	0.362	0.294	0.074	-0.163	1.596	1.642	1.504	1.5	3.195	3.285	35.615	44.101	2.422	0.919	1
1503	58	3	3	2	2	1	2	1	1	1	1	0.884	0.317	0.138	0.287	-0.375	1.591	1.852	1.504	1.5	3.186	3.703	48.437	45.652	2.244	1.163	0
1504	70	3	2	6	2	1	6	1	1	1	2	1.839	0.555	0.459	0.125	-0.044	1.229	1.378	1.587	1.623	2.642	2.973	36	49.295	1.969	1.098	1
1505	67	1	5	6	2	1	4	1	1	1	1	1.019	0.242	0.163	0.412	-0.375	1.643	1.758	1.547	1.471	3.387	3.579	40.572	45.491	2.602	0.578	1
1506	69	2	5	6	1	1	4	1	1	1	1	0.413	0.352	0.612	0.092	-0.375	1.067	2.405	1.323	1.497	1.893	4.802	60	46.476	2.437	0.595	1
1507	49	6	2	2	1	1	4	1	1	1	1	1.049	0.169	0.343	0.323	-0.271	1.499	1.489	1.377	1.709	3.474	3.392	63.23	41.922	2.617	0.355	1
1508	55	6	2	6	2	1	4	1	1	1	1	0.736	0.386	0.143	0.118	-0.168	1.326	1.919	1.505	1.429	2.733	3.65	52.148	41.857	2.521	0.423	1
1509	67	4	2	6	1	1	4	1	1	1	1	1.267	0.212	1.937	0.15	-0.124	1.689	2.182	4.366	5.271	10.164	15.745	60	46.476	2.3	0.72	1
1510	70	5	2	3	1	1	7	1	1	1	1	0.854	0.399	0.311	0.076	-0.119	1.238	0.991	1.612	0.825	2.758	1.12	77.312	21.55	2.253	0.38	1
1511	63	2	2	6	2	1	2	1	1	1	1	1.281	0.222	0.877	0.256	-0.169	1.584	2.225	1.554	1.446	3.363	4.287	54	49.295	2.263	1.166	0
1512	68	2	2	6	1	2	4	1	1	1	1	1.239	0.347	0.439	0.077	-0.061	1.06	0.943	1.511	1.323	2.181	1.663	60	46.476	2.234	0.694	1
1513	62	6	1	6	2	1	2	1	1	1	1	2.341	0.266	0.455	0.238	-0.044	1.243	1.485	1.076	1.45	1.813	2.836	36.212	44.094	2.509	0.497	1
1514	68	2	5	6	2	1	2	1	1	1	1	1.205	0.342	0.335	0.371	-0.25	1.75	2.383	1.506	1.502	3.597	4.768	54	49.295	2.32	1.165	1
1515	55	6	2	2	1	1	4	1	1	1	1	0.787	0.306	0.237	0.127	-0.142	1	1.175	1.055	1.432	1.434	2.346	48.493	45.673	2.244	1.14	1
1516	70	7	6	3	2	1	5	1	1	1	1	0.523	0.569	0.115	0.124	-0.381	1.081	1.914	1.719	1.55	2.555	3.955	45	49.295	2.556	0.767	1
1517	65	6	2	6	1	1	3	1	1	1	1	0.402	0.511	0.347	0.027	-0.106	1.113	1.291	1.335	1.487	1.969	2.616	55.536	44.251	2.601	0.244	1
1518	70	2	2	6	1	1	3	2	2	2	2	3.29	0.582	0.483	0.115	-0.014	1.065	1.178	1.329	1.493	1.928	2.345	60	46.476	2.294	0.538	1
1519	69	5	3	2	2	1	2	2	1	1	1	2.426	0.361	0.46	0.129	-0.033	1.387	1.243	1.401	1.685	2.585	2.798	52.414	44.262	2.452	0.533	1
1520	68	5	2	6	2	1	6	1	1	1	1	0.43	0.395	0.446	0.069	-0.234	1.002	1.27	1.036	1.47	1.364	2.584	50.622	44.861	2.61	0.444	1
1521	67	5	2	2	1	1	6	1	1	1	1	0.534	0.448	0.253	0.063	-0.179	1.226	1.597	1.681	1.472	2.754	3.15	52.176	41.778	2.753	0.32	1
1522	69	4	2	6	1	1	3	1	1	1	1	0.579	0.385	0.461	0.071	-0.123	0.724	1.415	1.072	2.534	1.056	4.903	51.212	44.616	2.543	0.317	1
1523	66	4	3	6	2	1	3	1	1	1	1	0.348	0.513	0.135	0.104	-0.712	1.083	2.354	1.796	1.394	2.712	4.375	60	46.476	2.515	0.405	1
1524	67	1	3	6	2	1	2	1	1	1	2	0.963	0.243	0.367	0.211	-0.227	1.479	1.401	1.528	1.591	3.041	2.972	60	46.476	2.408	0.747	0
1525	64	1	3	6	2	1	3	1	1	1	1	0.476	0.397	0.489	0.05	-0.125	0.914	1.481	1.56	1.539	2.065	3.102	69.886	31.31	2.767	0.208	1
1526	65	1	5	6	2	1	2	1	1	1	1	0.494	0.455	0.253	0.055	-0.16	1.077	1.457	1.478	1.468	2.144	2.869	55.737	44.296	2.513	0.492	1
1527	61	3	4	6	2	1	4	1	1	1	1	0.623	0.377	0.085	0.126	-0.279	1.177	1.573	1.43	1.326	2.294	2.794	50.029	46.384	2.133	1.113	1
1528	67	2	1	6	2	2	3	1	1	1	1	1.109	0.257	0.399	0.258	-0.227	1.662	1.46	1.513	1.498	3.394	2.985	36	49.295	2.064	1.196	1
1529	68	7	6	2	1	1	6	1	1	1	1	0.826	0.163	0.294	0.279	-0.426	1.701	1.912	1.472	1.47	3.379	3.748	60	46.476	2.24	1.05	1
1530	66	6	2	2	2	1	6	1	1	1	1	0.287	0.46	0.347	0.034	-0.25	1.486	1.528	1.459	1.484	2.863	3.092	45	49.295	2.469	0.515	1
1531	65	3	2	6	2	1	3	1	1	1	1	1.419	0.346	0.406	0.212	-0.116	1.241	1.433	1.517	1.509	2.521	2.913	53.811	44.093	2.857	0.207	1
1532	69	3	2	6	2	1	4	1	1	1	1	1.245	0.502	0.315	0.204	-0.125	1.134	2.398	1.53	1.5	2.42	4.788	45	49.295	2.834	0.302	1
1533	56	1	1	7	2	1	3	1	1	2	1	1	0.107	0.305	0.375	-0.375	1.827	1.726	1.567	1.505	3.826	3.462	40.66	46.034	2.251	1.117	1
1534	67	5	5	2	1	1	2	1	1	1	1	0.101	0.55	0.241	0.005	-0.182	1.312	1.449	1.669	1.48	2.903	2.913	51.553	41.558	2.503	0.397	1
1535	54	4	3	6	1	1	4	1	1	1	1	1.642	0.216	0.267	0.377	-0.133	1.595	1.739	1.366	1.431	3.055	3.325	56.381	44.475	2.663	0.213	1
1536	69	4	3	6	2	1	6	2	2	2	2	0.817	0.321	0.335	0.126	-0.164	1.956	2.424	1.511	1.503	3.952	4.838	54	49.295	2.367	1.17	1
1537	69	5	3	2	2	1	6	1	1	1	1	0.645	0.365	0.245	0.104	-0.219	1.37	1.871	1.71	1.494	3.198	3.757	37.906	44.337	2.201	0.919	1
1538	65	3	7	6	2	1	6	2	2	2	2	0.774	0.631	0.39	0.208	-0.374	1.853	1.921	1.43	1.5	3.64	3.958	45	51.962	1.826	1.417	1
1539	70	2	2	6	1	1	3	1	1	1	1	0.662	0.287	0.237	0.11	-0.131	0.768	1.574	0.992	1.466	1.098	3.105	51.444	44.533	2.417	0.708	1
1540	68	4	2	6	1	1	4	1	1	1	1	1.077	0.32	0.371	0.325	-0.25	1.498	1.935	1.475	1.487	3.108	3.896	60	46.476	2.494	0.609	1
1541	66	2	4	6	2	1	3	2	1	1	1	0.693	0.358	0.359	0.075	-0.126	1.387	1.545	1.528	1.518	2.836	3.162	45	49.295	2.535	0.767	1
1542	70	3	3	6	1	1	3	1	1	1	1	0.77	0.247	0.316	0.131	-0.225	1.427	1.586	1.429	1.501	2.735	3.171	41.763	40.608	2.444	0.505	1
1543	70	4	3	6	2	1	6	1	1	1	1	0.875	0.346	0.32	0.124	-0.137	1.271	1.34	1.562	1.458	2.669	2.86	38.261	34.772	2.71	0.189	1
1544	63	2	3	3	2	1	2	1	1	1	1	0.853	0.478	0.347	0.12	-0.152	1.201	1.62	1.586	1.325	2.586	2.922	49.265	46	2.322	1.151	1
1545	68	2	3	6	1	1	3	1	1	1	1	1.199	0.598	0.343	0.119	-0.076	0.88	1.251	2.075	1.44	2.516	2.433	30	46.476	2.169	0.916	1
1546	67	1	2	7	2	1	2	1	1	1	1	2.799	0.172	0.483	0.276	-0.044	1.38	1.473	1.493	1.552	2.799	3.018	49.467	45.467	2.525	0.443	1
1547	69	2	2	6	1	1	2	1	1	1	1	0.693	0.261	0.347	0.143	-0.248	1.283	1.613	1.633	1.528	2.857	3.34	52.449	44.254	2.457	0.774	1
1548	68	2	2	6	2	1	2	1	1	1	1	1.133	0.277	0.855	0.265	-0.193	1.523	2.415	1.531	1.501	3.109	4.827	60	46.476	2.384	0.621	1
1549	69	2	2	6	1	1	4	1	1	1	1	2.721	0.489	0.498	0.231	-0.037	0.94	1.198	1.356	1.506	1.912	2.405	60	46.476	2.685	0.184	1
1550	63	2	2	2	2	1	2	2	2	1	1	0.987	0.297	0.155	0.269	-0.313	1.582	1.606	1.661	1.461	3.505	3.726	46.888	37.973	2.521	0.356	1
1551	66	4	2	6	2	1	6	1	1	1	1	0.596	0.331	0.374	0.08	-0.17	1.332	1.345	1.29	1.541	2.29	2.763	34.615	44.221	2.634	0.363	1
1552	69	6	2	6	2	1	6	1	1	1	1	1.619	0.309	0.452	0.133	-0.064	1.487	1.182	1.555	1.5	3.077	2.364	49.263	45.592	2.647	0.481	1
1553	67	2	2	1	1	1	4	1	1	2	1	0.13	0.53	0.518	0.01	-0.24	1.011	1.174	2.193	1.441	2.994	2.326	60	46.476	2.699	0.257	1
1554	69	5	2	6	2	1	4	1	1	1	1	1.476	0.307	0.309	0.265	-0.133	1.448	1.291	1.566	1.531	3.022	2.757	30	46.476	2.442	0.595	1
1555	57	2	2	1	2	1	3	1	1	1	1	1	0.301	0.855	0.375	-0.375	1.743	2.424	1.529	1.5	3.549	4.849	54	49.295	2.355	1.183	1
1556	64	1	2	6	2	1	3	1	1	1	1	1	0.335	0.322	0.375	-0.375	2.424	2.003	1.5	1.484	4.849	4.001	60	46.476	2.899	0.172	1
1557	59	1	6	4	2	1	2	1	1	1	1	0.954	0.244	0.335	0.331	-0.375	1.664	2.424	1.634	1.5	3.63	4.849	60	46.476	2.293	0.656	1
1558	62	3	2	7	2	1	1	1	1	1	1	0.963	0.51	0.577	0.187	-0.206	1.406	1.435	1.664	1.522	3.296	3.184	45	51.962	1.8	1.398	0
1559	64	2	2	7	2	1	3	2	1	1	2	0.526	0.37	0.313	0.111	-0.33	1.137	1.708	1.5	1.443	2.482	3.339	48.883	45.838	2.492	0.555	1
1560	68	1	3	3	2	1	3	1	1	1	2	1.316	0.456	0.37	0.176	-0.111	1.394	1.523	1.627	1.595	3.509	3.327	55.355	44.216	2.471	0.287	1
1561	69	5	2	3	2	1	5	2	1	1	1	0.54	0.378	0.124	0.093	-0.248	1.028	1.537	1.959	1.282	2.882	2.641	45.416	43.132	2.386	0.688	1
1562	63	2	3	2	1	1	2	1	1	1	1	1.149	0.299	0.328	0.22	-0.132	1.155	1.72	1.21	1.578	1.859	3.643	54.262	44.095	2.735	0.207	1
1563	69	5	2	6	1	1	4	1	1	1	1	0.874	0.433	0.419	0.042	-0.055	0.712	0.678	1.064	0.925	1.014	0.836	60	46.476	2.36	0.413	1
1564	66	2	5	6	2	1	3	1	1	1	1	1	0.117	0.335	0.375	-0.375	1.913	2.424	1.574	1.5	4.016	4.849	60	46.476	2.237	0.961	0
1565	62	1	2	6	2	1	4	1	1	1	1	1.036	0.296	0.21	0.127	-0.129	1.322	1.267	1.538	1.781	2.813	3.181	44.458	42.401	2.521	0.291	1
1566	66	4	1	6	1	1	6	2	2	1	2	0.126	0.531	0.563	0.01	-0.19	1.085	1.949	1.729	1.476	2.497	3.908	54	49.295	2.318	1.168	0
1567	70	3	2	6	1	1	4	1	1	1	1	0.498	0.603	0.173	0.118	-0.3	0.827	1.639	1.969	1.488	2.25	3.278	30	46.476	2.593	0.801	0
1568	69	5	3	6	1	1	6	2	2	1	2	1.455	0.25	0.243	0.303	-0.148	1.596	1.415	1.384	1.509	3.413	2.868	55.89	44.333	2.599	0.442	1
1569	64	6	1	2	1	1	6	1	1	1	2	0.756	0.366	0.138	0.177	-0.34	1.398	1.793	1.463	1.427	3.07	3.486	51.854	41.641	2.388	0.472	0
1570	64	1	3	2	2	1	3	2	2	1	2	1.101	0.093	0.244	0.144	-0.147	1.138	1.093	1.029	1.047	1.601	1.547	40.434	36.459	2.357	0.479	0
1571	70	5	2	6	1	1	6	1	1	1	1	0.896	0.201	0.271	0.204	-0.166	0.977	1.825	1.005	1.471	1.314	3.621	45	49.295	2.236	0.832	1
1572	68	2	1	6	2	1	6	1	1	1	1	1.325	0.228	0.459	0.14	-0.096	1.429	1.266	1.467	1.544	2.857	2.646	45	49.295	2.454	0.734	1
1573	60	5	1	2	1	1	6	1	1	1	1	0.65	0.442	0.385	0.045	-0.112	1.107	0.965	1.531	0.95	2.276	1.233	53.415	44.114	2.535	0.492	1
1574	40	7	2	2	2	1	6	2	2	2	2	1.047	0.131	0.242	0.297	-0.261	1.439	1.545	1.44	1.056	3.477	2.176	52.073	44.343	1.965	0.813	1
1575	64	3	4	4	3	1	5	2	2	2	2	0.754	0.152	0.355	0.149	-0.141	0.79	1.81	0.762	1.415	0.809	3.431	56.009	44.365	2.26	0.827	0
1576	58	1	3	1	1	1	3	2	1	2	2	0.573	0.365	0.085	0.07	-0.148	1.242	1.526	1.728	1.355	3.111	2.802	67.306	28.696	2.583	0.276	0
1577	61	3	2	6	2	1	4	1	1	1	1	1	0.148	0.263	0.375	-0.375	1.772	1.685	1.462	1.592	3.812	3.685	55.827	39.446	2.665	0.267	1
1578	60	4	2	6	1	1	4	1	1	1	1	0.939	0.356	0.582	0.124	-0.124	1.337	1.187	1.286	1.914	2.317	3.093	60	46.476	2.455	0.579	1
1579	61	3	2	1	2	1	6	1	1	1	1	1.587	0.321	0.349	0.12	-0.071	1.334	1.306	1.134	2.189	2.021	3.905	36.787	42.253	2.169	0.675	1
1580	58	2	2	2	1	1	4	1	1	1	1	0.456	0.473	0.279	0.036	-0.129	1.636	1.424	1.528	1.497	3.274	2.886	52.767	44.194	2.542	0.49	1
1581	60	5	1	2	1	1	4	1	1	1	1	3.879	0.18	0.464	0.307	-0.035	1.643	1.614	1.51	1.529	3.331	3.251	52.428	44.259	2.461	0.783	1
1582	55	2	2	1	2	1	2	1	1	1	1	0.405	0.482	0.16	0.06	-0.263	1.141	1.924	1.57	1.499	2.389	3.845	57.081	44.732	2.924	0.114	1
1583	63	5	3	6	1	1	6	1	1	1	1	0.668	0.406	0.267	0.118	-0.249	1.171	1.45	1.675	1.432	2.621	2.78	38.434	44.492	2.576	0.58	1
1584	64	4	2	2	1	1	4	1	1	1	1	0.996	0.524	-0.08	0.24	-0.255	1.289	1.481	1.483	1.024	2.708	2.046	60	46.476	2.575	0.536	1
1585	59	1	1	7	2	1	6	1	1	1	1	0.54	0.483	0.304	0.033	-0.09	0.838	0.977	2.056	1.092	2.334	1.448	40.984	45.75	2.524	0.771	0
1586	63	6	1	6	1	1	3	1	1	1	1	1.635	0.252	0.407	0.171	-0.088	1.515	1.79	1.639	1.543	3.487	3.62	37.428	44.229	2.336	0.711	1
1587	56	2	3	6	1	1	3	1	1	1	1	0.323	0.493	0.301	0.02	-0.114	0.865	1.029	1.674	1.109	2.004	1.556	63.272	35.884	2.676	0.264	1
1588	63	3	2	1	2	1	2	1	1	1	1	1.107	0.22	0.344	0.219	-0.142	1.076	1.709	1.204	1.221	1.741	2.769	56.366	44.47	2.439	0.545	0
1589	61	2	2	1	2	1	1	1	1	1	1	0.513	0.456	0.312	0.054	-0.174	1.248	1.33	1.822	1.445	3.046	2.583	39.075	44.729	2.66	0.311	1
1590	57	6	2	2	1	1	7	1	1	1	1	0.825	0.409	0.314	0.105	-0.114	0.627	1.022	1.609	0.991	1.483	1.373	45	49.295	2.211	0.826	1
1591	63	1	3	6	2	1	2	1	1	1	1	1.199	0.336	0.265	0.276	-0.171	1.709	1.633	1.464	1.611	3.484	3.647	45	49.295	2.304	0.583	1
1592	59	1	1	6	1	1	6	1	1	1	1	0.855	0.434	0.437	0.047	-0.057	1.09	1.266	1.555	1.53	2.309	2.58	53.564	33.701	2.617	0.24	1
1593	59	2	3	2	2	2	3	1	1	1	1	1.135	0.111	0.187	0.382	-0.279	1.734	1.716	1.507	1.494	3.515	3.443	43.866	40.719	2.359	0.739	1
1594	58	2	5	1	2	1	4	1	1	1	1	0.864	0.315	0.178	0.249	-0.338	1.139	1.389	1.473	1.527	2.49	2.842	53.603	44.102	2.763	0.196	1
1595	60	1	1	6	1	1	3	1	1	1	1	1	0.11	0.199	0.375	-0.375	1.685	1.656	1.61	1.596	3.65	3.526	51.45	38.825	2.016	1.067	1
1596	62	6	1	2	1	1	4	1	1	1	1	0.084	0.562	1.283	0.003	-0.125	1.269	0.969	1.78	1.968	2.983	2.618	60	46.476	2.479	0.379	1
1597	64	4	2	6	2	4	1	1	1	1	1	0.24	0.501	0.416	0.016	-0.125	0.875	1.09	1.538	1.603	1.797	2.493	45	49.295	2.509	0.37	1
1598	63	4	2	6	1	1	6	2	1	2	1	1.28	0.378	0.383	0.236	-0.122	1.123	1.287	1.439	1.44	2.263	2.555	37.449	44.234	2.608	0.556	1
1599	57	2	7	3	2	1	3	2	2	1	2	1.906	0.046	0.364	0.258	-0.076	1.487	1.477	1.227	1.591	2.539	3.159	28.96	38.46	2.451	0.359	0
1600	63	4	2	6	1	1	2	2	2	2	2	0.711	0.177	0.312	0.142	-0.25	1.185	1.391	1.081	1.354	1.749	2.578	50.898	44.741	2.454	0.762	0
1601	63	4	2	2	1	1	4	1	1	1	1	0.63	0.431	0.643	0.062	-0.125	1.079	0.998	1.715	1.531	2.477	2.087	60	46.476	2.64	0.399	1
1602	63	1	1	6	2	1	3	1	1	1	1	0.182	0.533	0.379	0.006	-0.061	1.75	1.53	2.88	1.711	6.729	3.501	45	49.295	2.038	0.55	1
1603	51	5	2	2	2	1	6	1	1	1	1	1.759	0.315	0.451	0.237	-0.099	1.465	1.084	1.532	2.301	3.131	3.496	54.25	44.095	2.303	0.553	1
1604	62	2	2	6	2	1	2	1	1	1	1	1.094	0.262	0.359	0.113	-0.108	1.13	0.787	0.96	1.798	1.443	2.428	41.432	46.054	2.005	0.947	1
1605	60	5	2	2	2	1	5	1	1	1	1	0.626	0.408	0.855	0.159	-0.375	1.309	2.424	1.5	1.5	2.619	4.849	54	49.295	2.382	1.201	1
1606	64	5	2	4	2	1	3	1	1	1	1	0.148	0.521	0.612	0.009	-0.125	1.054	2.214	2.259	1.5	3.217	4.427	60	46.476	2.664	0.397	0
1607	62	5	2	3	2	1	7	1	1	1	1	0.584	0.581	0.349	0.118	-0.286	0.815	1.468	1.674	1.505	1.963	2.946	60	46.476	2.866	0.174	1
1608	61	2	2	6	1	1	4	2	2	1	2	0.782	0.254	0.304	0.122	-0.219	1.023	1.08	1.018	1.014	1.411	1.501	50.246	45.04	2.347	0.803	1
1609	64	6	2	2	1	1	3	1	1	1	1	0.815	0.208	0.257	0.258	-0.399	1.691	1.601	1.466	1.497	3.357	3.196	37.5	44.244	2.763	0.384	1
1610	57	6	1	2	2	1	7	1	1	1	1	1.038	0.185	0.265	0.194	-0.132	1.093	1.576	1.039	1.513	1.517	3.224	55.584	44.261	2.241	0.734	1
1611	58	2	2	6	2	1	2	1	1	1	1	1	0.321	0.321	0.375	-0.375	2.063	1.943	1.496	1.514	4.161	3.922	45	49.295	2.797	0.186	1
1612	62	1	3	2	2	1	4	1	1	1	1	0.625	0.72	0.133	0.136	-0.375	0.917	1.841	0.595	1.569	0.728	3.931	36	49.295	1.417	0.915	0
1613	57	1	3	1	2	1	4	1	1	1	1	0.959	0.408	0.32	0.124	-0.115	1.217	1.449	1.532	1.516	2.54	3.003	36.589	41.134	2.541	0.331	0
1614	62	3	2	2	2	1	3	1	1	1	1	0.899	0.227	0.63	0.257	-0.322	1.51	2.014	1.548	1.445	3.211	4.002	54	49.295	2.146	1.178	0
1615	61	4	2	2	1	1	6	1	1	1	1	1.456	0.232	0.384	0.163	-0.095	1.507	0.961	1.255	1.522	2.518	1.997	50.246	45.04	2.519	0.513	1
1616	62	3	3	2	2	1	3	1	1	1	1	1.195	0.367	0.128	0.121	-0.142	1.033	0.635	1.33	0.342	2.033	0.289	66.212	38.691	2.294	0.395	1
1617	66	5	2	1	1	1	3	1	1	1	1	0.351	0.138	0.169	0.125	-0.348	0.563	2.05	0.498	1.509	0.375	4.145	37.641	44.274	2.498	0.655	1
1618	70	5	2	6	1	1	4	1	1	1	1	0.442	0.64	0.276	0.101	-0.374	1.292	1.65	2.208	1.466	3.86	3.322	45	49.295	2.522	0.37	1
1619	66	6	2	6	1	1	5	1	1	1	1	0.739	0.382	0.329	0.113	-0.159	1.529	1.609	1.51	1.58	2.898	3.389	73.178	26.4	2.601	0.435	1
1620	30	4	2	2	1	1	5	2	1	1	1	1.37	0.406	0.408	0.347	-0.169	1.447	2.022	1.516	1.49	3.132	4.047	60	46.476	2.677	0.381	1
1621	55	3	2	6	1	1	3	1	1	1	1	1.018	0.33	0.246	0.214	-0.206	1.422	1.746	1.516	1.527	2.877	3.548	54.547	44.111	2.6	0.539	1
1622	34	3	2	7	2	1	3	1	1	1	1	0.208	0.543	0.359	0.008	-0.078	1.207	1.183	2.109	1.732	3.394	2.824	30	46.476	2.222	0.779	1
1623	56	3	1	2	1	1	5	1	1	1	1	25.538	0.505	0.58	0.087	-0.001	0.886	1.13	1.552	2	1.956	3.014	60	46.476	2.483	0.403	1
1624	68	3	2	3	1	1	5	1	1	1	1	1.924	0.155	0.405	0.283	-0.085	1.405	1.552	1.536	1.536	2.912	3.152	35.486	44.109	2.651	0.513	1
1625	70	5	2	4	1	1	6	1	1	1	1	0.63	0.26	0.367	0.09	-0.142	0.881	1.24	1.455	1.582	1.742	2.819	37.5	44.244	2.297	0.665	1
1626	67	1	7	6	2	1	3	1	1	1	1	0.943	0.346	0.364	0.089	-0.093	1.373	1.658	1.497	1.526	2.779	3.363	44.31	40.285	2.467	0.613	1
1627	66	5	2	6	1	1	2	1	1	1	1	0.505	0.404	0.27	0.1	-0.351	1.562	1.891	1.52	1.516	3.14	3.858	52.666	44.212	2.647	0.475	1
1628	69	5	2	6	2	1	4	1	1	1	1	0.914	0.288	0.287	0.135	-0.153	1.199	1.372	1.553	1.515	2.537	2.777	44.808	42.636	2.71	0.256	1
1629	67	4	5	6	1	1	4	1	1	1	1	1.105	0.333	0.612	0.264	-0.193	1.239	2.395	1.745	1.499	2.888	4.781	60	46.476	2.799	0.251	1
1630	69	5	2	6	2	1	4	1	1	1	1	0.635	0.357	0.397	0.112	-0.23	0.734	1.481	1.503	1.58	1.907	3.201	49.749	45.304	2.742	0.329	1
1631	46	5	2	3	2	1	3	1	1	1	1	0.872	0.197	0.267	0.282	-0.361	1.61	1.83	1.537	1.516	3.317	3.748	50.313	45.006	2.554	0.541	1
1632	67	3	1	2	1	1	3	1	1	1	1	1.303	0.428	0.354	0.124	-0.077	1.267	1.006	1.531	0.997	2.662	1.338	53.855	44.092	2.423	0.587	1
1633	65	3	5	6	2	4	4	1	1	1	1	0.188	0.542	0.372	0.01	-0.104	1.12	1.604	1.628	1.495	2.418	3.218	49.287	46.009	2.322	1.162	1
1634	65	6	2	2	1	1	4	1	1	1	1	0.451	0.458	0.288	0.07	-0.254	1.302	1.598	1.412	1.518	2.421	3.302	52.756	44.196	2.78	0.281	1
1635	60	6	2	2	1	1	4	1	1	1	1	0.836	0.458	0.255	0.141	-0.155	1.304	1.565	1.241	1.482	2.199	3.225	25.482	40.397	2.208	0.715	1
1636	67	2	5	2	2	1	4	1	1	1	1	1.079	0.517	0.395	0.244	-0.145	1.005	1.12	1.147	1.455	1.586	2.518	36	49.295	2.107	1.166	1
1637	65	3	2	6	2	1	4	1	1	1	1	0.855	0.461	0.315	0.092	-0.125	0.755	1.039	1.694	1.196	1.91	1.704	52.763	44.195	2.724	0.289	1
1638	69	5	2	4	2	1	6	2	2	2	2	0.766	0.254	0.283	0.143	-0.243	1.507	1.443	1.512	1.498	3.113	2.9	43.112	41.87	2.795	0.222	0
1639	59	3	5	6	2	1	3	1	1	1	1	0.402	0.457	0.468	0.034	-0.137	1.177	1.34	1.778	1.707	2.808	3.233	45	49.295	2.315	0.573	1
1640	67	4	2	6	2	1	2	1	1	1	1	144.657	0.592	0.623	0	0	1.199	0.937	2.836	1.607	4.543	2.008	54	49.295	2.323	1.152	1
1641	66	3	6	6	1	1	3	1	1	1	1	1.43	0.16	0.439	0.267	-0.125	1.005	1.33	1.629	1.5	2.32	2.659	58.16	44.214	2.407	1.184	1
1642	69	3	3	6	1	1	4	2	2	2	2	0.792	0.298	0.339	0.139	-0.193	1.549	1.64	1.598	1.474	3.317	3.37	48.719	45.949	2.57	0.556	1
1643	66	3	2	2	1	1	4	1	1	1	1	0.47	0.362	0.018	0.076	-0.265	1.089	1.636	2.006	1.208	3.166	2.656	56.015	39.139	2.605	0.359	1
1644	67	5	2	6	2	1	4	1	1	1	1	1.174	0.465	0.363	0.12	-0.073	0.939	1.325	1.276	1.543	1.668	2.741	56.366	44.47	2.661	0.28	1
1645	70	2	3	6	1	1	4	1	1	1	1	0.021	0.568	0.306	0.001	-0.3	1.041	1.613	2.499	1.397	3.503	3.123	60	46.476	2.624	0.29	1
1646	67	2	2	3	2	1	3	1	1	1	1	0.864	0.375	0.138	0.22	-0.277	1.524	1.892	1.515	1.493	3.07	3.8	56.077	44.383	2.883	0.203	1
1647	68	4	2	6	2	1	5	2	2	1	2	0.645	0.349	0.33	0.071	-0.156	1.049	1.11	1.645	1.832	2.347	3.007	44.976	42.862	2.734	0.11	0
1648	69	2	5	6	2	1	5	1	1	1	1	0.805	0.415	0.356	0.05	-0.072	1.036	0.981	1.297	1.476	1.792	2.065	34.957	39.907	2.318	0.556	1
1649	69	4	2	6	1	1	4	1	1	1	1	1.456	0.582	0.537	0.163	-0.113	1.345	1.121	1.442	1.814	2.929	2.765	54	49.295	2.283	1.15	1
1650	68	2	3	6	1	1	3	1	1	1	1	0.787	0.275	0.417	0.16	-0.331	1.399	1.375	1.507	1.39	2.89	2.634	55.975	39.991	2.799	0.146	1
1651	69	6	5	6	2	1	6	1	1	1	1	1.018	0.609	0.409	0.098	-0.111	0.953	0.93	2.435	1.017	3.216	1.279	54	49.295	2.06	1.11	1
1652	39	5	6	2	2	1	4	1	1	1	1	0.795	0.188	0.335	0.289	-0.375	1.366	2.424	1.241	1.5	2.26	4.849	60	46.476	2.42	0.507	1
1653	63	5	2	6	2	4	6	1	1	1	1	0.869	0.238	0.355	0.091	-0.102	0.851	0.75	0.769	1.524	0.873	1.978	22.5	37.65	2.512	0.602	1
1654	64	4	2	2	2	1	4	1	1	1	1	0.002	0.601	0.623	0	-0.25	0.996	1.992	1.582	1.45	2.096	3.868	54	49.295	2.391	1.174	1
1655	39	2	1	2	1	3	3	1	1	1	1	1.076	0.226	0.277	0.179	-0.133	1.507	1.615	1.242	1.493	2.489	3.244	52.454	44.253	2.595	0.824	0
1656	27	5	1	3	1	1	5	1	1	1	1	1.053	0.359	0.514	0.375	-0.371	1.732	1.629	1.375	1.423	3.709	3.152	60	46.476	2.859	0.144	1
1657	60	2	4	4	1	1	3	1	1	1	1	0.931	0.346	0.267	0.16	-0.161	1.217	1.502	1.41	1.482	2.457	2.996	45.36	40.262	2.594	0.625	1
1658	40	6	2	2	1	1	6	1	1	2	2	0.932	0.246	0.333	0.261	-0.249	1.294	1.563	1.355	1.504	3.065	3.249	63.276	41.865	2.408	0.389	1
1659	58	3	2	6	2	1	3	1	1	1	1	0.658	0.521	0.258	0.123	-0.216	1.201	1.529	1.778	1.488	2.897	3.072	26.11	41.117	2.446	0.529	1
1660	44	5	2	2	2	1	4	1	2	1	2	1	0.14	0.213	0.375	-0.375	1.791	1.745	1.598	1.539	3.83	3.844	50.375	44.976	2.367	0.536	0
1661	34	2	6	2	2	1	2	1	1	1	1	1.026	0.335	0.32	0.25	-0.24	2.383	1.634	1.502	1.518	4.768	3.39	30	46.476	2.563	0.598	0
1662	36	5	2	7	2	1	3	1	1	1	1	0.416	0.515	0.363	0.021	-0.071	1.097	1.183	1.634	1.862	2.39	2.983	49.509	46.116	2.367	1.167	0
1663	63	3	3	6	2	1	3	1	1	1	1	0	0.631	0.618	0	-0.125	0.928	1.75	1.927	1.485	2.369	3.501	60	46.476	2.857	0.166	1
1664	60	6	2	2	1	1	6	1	1	1	1	0.708	0.316	0.117	0.204	-0.375	1.406	2.078	1.475	1.533	2.814	4.308	69.231	36.633	2.442	0.521	1
1665	39	1	6	1	2	1	1	1	1	1	1	0.95	0.44	0.27	0.101	-0.119	1.439	1.672	1.537	2.498	2.919	5.715	56.22	44.425	2.476	0.323	0
1666	36	2	2	1	2	1	2	1	1	1	2	0.104	0.542	0.119	0.005	-0.13	0.758	1.04	1.431	0.994	1.446	1.417	30	46.476	2.563	0.332	1
1667	61	2	1	2	1	1	4	1	1	1	1	0.798	0.304	0.287	0.133	-0.197	1.395	1.487	1.39	1.395	2.688	2.812	63.583	35.897	2.419	0.357	1
1668	38	2	1	2	1	1	3	1	1	1	1	0.876	0.387	0.399	0.043	-0.032	1.376	1.432	2.046	1.41	3.908	2.692	74.105	17.647	2.189	0.628	1
1669	58	5	2	2	2	1	6	1	1	1	1	0.696	0.24	0.26	0.149	-0.301	1.46	1.616	1.405	1.43	2.745	3.515	35.077	44.149	2.515	0.554	1
1670	56	1	2	7	2	1	3	1	1	1	1	1	0.278	0.322	0.375	-0.375	1.671	2.003	1.537	1.484	3.415	4.001	60	46.476	2.619	0.4	1
1671	64	1	1	1	2	1	3	1	1	1	1	0.407	0.485	0.196	0.062	-0.257	1.345	1.665	1.5	1.473	2.689	3.385	30	46.476	2.343	0.935	1
1672	40	2	1	2	2	1	4	1	1	1	1	1.058	0.461	0.458	0.11	-0.114	1.254	1.032	1.746	1.425	3.064	2.014	43.913	45.066	2.137	1.075	1
1673	30	4	2	2	1	1	6	1	1	1	1	0.868	0.446	0.679	0.191	-0.299	1.558	1.677	1.44	1.254	3.327	2.87	60	46.476	2.794	0.098	1
1674	64	1	1	6	2	1	1	1	1	1	1	1	0.263	0.277	0.375	-0.375	1.754	1.604	1.582	1.5	3.768	3.207	30	46.476	2.468	0.517	0
1675	59	2	1	1	2	1	4	1	1	1	1	0	0.614	0.178	0	-0.376	1.326	1.731	2.202	1.251	3.885	2.927	45	49.295	2.397	0.193	1
1676	40	3	6	2	1	1	3	1	1	1	1	0.946	0.313	0.31	0.113	-0.135	1.667	1.434	1.439	1.514	3.202	2.979	46.28	37.127	2.573	0.424	1
1677	57	2	2	3	1	4	6	1	1	1	1	0.601	0.384	0.523	0.122	-0.357	1.461	1.286	1.427	1.475	2.805	2.629	60	46.476	2.505	0.622	1
1678	38	4	2	3	2	1	3	1	1	1	1	0.569	0.417	0.456	0.107	-0.192	1.115	1.866	1.148	1.471	1.72	3.728	54	49.295	2.153	1.174	1
1679	35	3	7	4	2	1	6	1	1	1	1	0.552	0.423	0.131	0.12	-0.304	1.119	1.748	1.484	1.433	2.275	3.339	45	49.295	2.333	0.761	1
1680	42	3	1	1	2	1	3	1	1	1	1	1.055	0.368	0.34	0.126	-0.113	1.208	1.221	1.549	1.484	2.599	2.558	49.819	41.147	2.642	0.256	1
1681	59	4	2	2	2	1	3	1	2	1	2	0.71	0.229	0.234	0.136	-0.208	1.248	1.37	0.905	1.522	1.492	2.826	40.748	41.575	2.464	0.552	1
1682	64	4	2	2	2	1	4	1	1	1	1	2.197	0.115	0.369	0.292	-0.061	1.511	1.504	1.352	1.413	2.795	2.831	62.192	37.333	2.391	0.791	1
1683	64	1	1	1	3	2	2	1	1	1	1	0.496	0.448	0.335	0.072	-0.193	1.278	2.419	1.46	1.501	2.477	4.834	60	46.476	2.676	0.312	1
1684	50	6	2	6	2	1	4	1	1	1	1	1.234	0.446	0.371	0.101	-0.071	1.426	1.965	1.52	1.534	2.918	3.988	54.625	44.117	2.575	0.572	1
1685	61	5	2	6	2	1	6	1	1	1	1	0.413	0.399	0.855	0.086	-0.375	1.147	2.424	1.53	1.5	2.375	4.849	60	46.476	2.73	0.603	0
1686	62	3	2	1	2	1	4	1	1	1	1	0.508	0.345	0.316	0.076	-0.205	1.026	1.579	1.707	1.513	2.4	3.183	50.737	44.809	2.705	0.471	1
1687	60	2	3	6	2	1	2	1	1	1	1	0.524	0.448	0.407	0.077	-0.303	1.233	1.237	1.654	1.304	2.705	2.249	52.699	44.206	2.78	0.261	1
1688	54	2	2	2	2	1	2	2	2	1	2	1.32	-0.132	0.291	0.315	-0.162	1.319	1.649	0.913	1.501	1.605	3.294	19.642	23.454	2.411	0.647	1
1689	62	1	5	7	1	1	2	2	1	2	1	1.06	0.371	0.333	0.13	-0.129	1.484	1.271	1.561	1.422	3.146	2.458	52.731	44.2	2.7	0.334	0
1690	61	5	2	6	2	1	6	1	1	1	2	0.89	0.313	0.301	0.09	-0.11	1.021	1.048	1.385	0.911	2.161	1.282	62.34	32.611	2.468	0.361	1
1691	55	1	4	1	2	1	1	1	1	1	1	1.38	0.396	0.239	0.368	-0.255	1.284	0.936	1.179	0.906	2.179	1.131	60	46.476	2.677	0.294	0
1692	57	2	1	6	1	1	4	1	1	1	1	0.857	0.141	0.186	0.17	-0.246	1.419	1.388	1.289	1.371	2.634	2.94	48.618	41.185	2.695	0.112	0
1693	20	1	1	1	2	1	2	1	1	1	1	0.734	0.569	0.302	0.167	-0.327	1.283	1.492	1.766	1.514	3.191	3.233	30	46.476	2.516	0.544	0
1694	70	3	2	6	1	1	6	1	1	1	1	1.394	0.224	0.154	0.339	-0.153	1.32	1.401	1.445	1.512	2.547	2.986	41.271	45.942	2.718	0.333	1
1695	63	1	3	3	2	1	3	1	1	1	1	1.604	0.269	0.529	0.274	-0.125	1.847	2.28	1.546	1.502	3.774	4.561	60	46.476	2.668	0.604	1
1696	56	1	3	1	2	1	5	2	1	1	1	1.002	0.162	0.868	0.398	-0.375	1.656	2.424	1.494	1.5	3.297	4.849	54	49.295	2.015	1.087	0
1697	62	1	1	6	2	1	3	1	1	1	1	0.909	0.186	0.412	0.15	-0.196	1.475	1.4	1.532	1.52	3.126	2.904	43.052	41.583	2.745	0.22	1
1698	57	1	1	3	1	1	2	1	1	1	1	0.832	0.232	0.366	0.208	-0.209	0.871	1.243	0.869	1.343	1.01	2.294	52.301	44.287	2.433	0.497	1
1699	61	4	2	6	1	1	3	1	1	1	2	1.004	0.348	0.216	0.229	-0.239	1.555	1.588	1.477	1.585	3.142	3.369	54.751	44.129	2.206	0.578	0
1700	58	2	6	2	2	1	3	1	2	1	1	1.175	0.104	0.32	0.375	-0.308	1.738	1.829	1.588	1.485	3.7	3.649	54.027	44.076	1.595	1.298	0
1701	63	1	3	6	2	1	3	1	1	1	2	0.587	0.396	0.249	0.089	-0.208	1.209	1.686	1.61	1.522	2.631	3.421	54.385	44.101	2.703	0.471	0
1702	55	3	1	2	2	1	4	1	1	1	1	0.931	0.373	0.523	0.101	-0.114	1.227	1.306	1.678	1.534	2.818	2.777	41.183	40.681	2.795	0.165	1
1703	59	2	2	4	2	1	3	1	1	1	1	0.183	0.512	0.641	0.023	-0.36	1.105	0.954	1.604	1.404	2.362	1.92	54	49.295	2.382	1.188	1
1704	20	1	1	1	2	3	1	1	1	1	2	1.719	0.347	0.402	0.224	-0.112	1.346	0.976	1.463	1.094	2.78	1.45	52.432	44.258	2.356	0.632	0
1705	54	5	2	2	2	1	3	1	1	1	1	0.867	0.328	0.562	0.109	-0.123	1.36	1.312	1.056	2.207	1.908	3.962	45	49.295	2.28	0.652	0
1706	62	1	3	6	2	2	3	1	1	1	1	0.97	0.529	0.624	0.235	-0.166	0.92	1.087	1.131	1.945	1.439	3.05	45	51.962	1.804	1.401	0
1707	55	5	2	6	2	1	4	1	1	1	1	1.431	0.291	0.37	0.135	-0.073	1.326	1.632	1.479	1.513	2.637	3.285	52.094	44.337	2.496	0.695	1
1708	56	1	1	1	2	1	1	1	1	1	1	1	0.217	0.102	0.375	-0.375	1.83	1.748	1.576	1.572	3.9	3.743	24.625	39.489	2.179	0.703	0
1709	63	2	3	4	1	1	2	1	1	1	1	1.608	0.317	0.826	0.276	-0.125	1.281	1.151	1.502	1.597	2.584	2.498	60	46.476	2.787	0.388	0
1710	60	1	1	6	2	1	4	1	1	1	1	0.661	0.345	0.613	0.07	-0.125	0.999	0.986	1.898	1.622	2.629	2.188	60	46.476	2.399	0.786	1
1711	62	2	3	6	1	1	3	1	1	1	1	0.582	0.416	0.63	0.078	-0.169	1.147	1.636	2.188	1.473	3.358	3.287	60	46.476	2.681	0.372	1
1712	61	1	1	3	2	1	2	1	1	1	1	0.728	0.404	0.304	0.142	-0.242	1.212	1.605	1.607	1.507	2.601	3.285	54.47	44.106	2.788	0.159	0
1713	69	3	3	3	2	1	6	1	1	1	1	0.9	0.466	0.296	0.114	-0.13	1.276	1.173	1.359	1.545	2.327	2.48	40.744	45.596	2.603	0.39	1
1714	39	3	3	2	1	4	5	2	1	1	1	1.117	0.177	0.232	0.365	-0.206	1.392	1.503	1.167	1.605	2.164	3.25	48.309	41.225	2.555	0.25	1
1715	56	5	2	6	2	1	4	1	1	1	1	0.852	0.47	0.439	0.094	-0.12	1.695	1.433	1.517	1.554	3.403	2.991	36.517	44.109	2.744	0.222	1
1716	63	2	3	1	1	1	3	1	1	1	1	1.162	0.421	0.428	0.106	-0.075	1.026	1.115	1.432	1.398	2.062	2.077	43.965	40.309	2.737	0.168	1
1717	55	4	5	2	2	1	4	1	1	1	1	0.353	0.47	0.612	0.032	-0.125	0.786	2.214	1.352	1.5	1.439	4.427	60	46.476	2.674	0.435	1
1718	57	5	2	2	1	1	6	2	1	1	1	2.548	0.278	0.466	0.132	-0.034	1.41	1.742	1.331	1.544	2.546	3.535	53.216	44.133	2.505	0.495	1
1719	55	2	1	3	1	1	2	1	1	1	1	1.189	1.163	0.69	0.241	-0.151	1.456	1.598	2.02	1.211	4.055	2.627	54	49.295	2.012	1.034	1
1720	58	3	2	4	2	1	2	1	1	1	1	0.694	0.27	0.265	0.134	-0.208	1.122	1.479	1.081	1.493	1.641	2.969	39.449	44.893	2.354	0.658	0
1721	63	2	1	2	1	1	3	1	1	1	1	0.462	0.411	0.528	0.08	-0.328	1.72	1.125	1.543	1.441	3.501	2.32	45	49.295	2.643	0.587	1
1722	63	3	2	2	2	1	4	1	1	1	1	0.603	0.481	0.253	0.123	-0.301	1.315	1.799	1.784	1.471	3.176	3.727	26.445	41.521	2.765	0.276	1
1723	64	2	2	3	1	1	5	1	1	1	1	1.111	0.376	0.446	0.114	-0.123	1.543	1.383	1.197	1.315	2.469	2.504	37.454	44.234	1.798	0.831	1
1724	59	5	2	2	2	2	5	1	2	1	2	1.648	0.665	0.436	0.151	-0.083	1.451	1.331	1.345	1.563	2.676	2.574	17.813	19.586	2.664	0.218	0
1725	57	4	3	2	2	1	5	1	1	1	1	0.801	0.424	0.855	0.172	-0.25	1.857	2.314	1.496	1.5	3.704	4.628	60	46.476	2.963	0.082	1
1726	60	4	2	2	1	1	2	1	1	1	1	0.877	0.318	0.164	0.24	-0.294	1.268	1.506	1.59	1.48	2.7	3.004	55.629	44.271	2.711	0.299	1
1727	66	2	2	6	2	1	3	1	1	1	1	0.755	0.347	0.359	0.122	-0.152	0.928	1.421	1.479	1.448	1.936	2.804	45	49.295	2.08	0.743	1
1728	30	2	1	1	2	1	2	1	1	1	1	1.022	0.299	0.397	0.244	-0.239	1.496	1.325	1.668	1.465	3.434	2.74	36.36	44.1	2.661	0.263	0
1729	66	5	2	2	1	1	4	1	1	1	1	0.503	0.462	0.417	0.067	-0.23	1.49	1.369	1.651	1.521	3.252	2.852	52.5	44.244	2.776	0.326	1
1730	65	1	2	6	1	1	2	1	1	1	1	0.01	0.591	0.423	0	-0.125	1.359	1.494	2.297	1.522	4.161	3.065	30	46.476	2.657	0.334	1
1731	68	1	2	6	1	4	4	1	1	1	1	0.531	0.45	0.307	0.086	-0.286	1.196	1.476	1.549	1.316	2.465	2.745	54.133	44.092	2.761	0.244	1
1732	65	3	2	2	1	1	4	1	1	1	1	0.367	0.472	0.589	0.023	-0.121	0.823	0.843	1.265	1.09	1.389	1.263	45.321	45.006	2.159	1.084	1
1733	68	2	2	6	2	1	3	1	1	1	1	1.734	0.486	0.368	0.188	-0.072	1.37	1.548	1.669	1.501	3.138	3.095	45	49.295	2.357	0.76	1
1734	70	5	2	6	1	1	4	1	1	1	1	0.955	0.317	0.879	0.263	-0.3	1.502	2.252	1.523	1.399	3.042	4.197	60	46.476	2.711	0.395	1
1735	44	4	2	2	2	1	2	1	1	1	1	1.468	0.272	0.027	0.35	-0.153	1.59	1.625	1.48	1.379	3.32	3.022	54.231	44.094	2.579	0.472	1
1736	68	1	3	6	2	2	3	1	1	1	1	6.574	0.252	0.531	0.287	-0.007	1.395	1.954	1.257	2.057	3.321	5.358	75.309	22.767	2.385	0.565	1
1737	67	2	2	6	1	1	2	1	1	1	1	0.499	0.432	0.358	0.077	-0.246	1.335	1.412	1.524	1.541	2.688	2.901	60	46.476	2.468	0.545	1
1738	69	4	2	6	2	1	4	1	1	1	1	0.871	0.288	0.286	0.128	-0.127	1.009	1.089	0.952	1.518	1.294	2.342	24.754	39.62	2.597	0.473	1
1739	68	6	3	6	1	1	4	1	1	1	1	0.292	0.478	0.331	0.04	-0.238	0.897	1.472	1.493	1.641	1.801	3.222	60	46.476	2.584	0.392	1
1740	66	6	2	6	2	1	6	1	1	1	1	0.938	0.252	0.249	0.134	-0.155	1.162	1.182	1.539	1.463	2.498	2.369	37.5	44.244	2.501	0.656	1
1741	65	4	2	6	2	1	3	1	1	1	1	0	0.617	0.453	0	-0.227	0.717	1.303	2.312	1.499	2.218	2.692	45	49.295	2.702	0.333	1
1742	69	2	5	6	2	1	4	1	1	1	1	0.864	0.394	0.461	0.088	-0.098	0.847	1.238	2.08	1.699	2.945	2.869	57.289	39.397	2.723	0.174	1
1743	70	2	2	3	1	1	4	1	1	2	2	0.754	0.516	0.391	0.113	-0.169	1.107	1.608	1.493	1.345	2.269	2.938	60	46.476	2.66	0.373	1
1744	65	2	1	6	1	1	4	1	1	1	1	0.728	0.414	0.455	0.14	-0.249	1.433	1.667	1.535	1.482	2.924	3.338	54	49.295	2.294	1.159	1
1745	70	4	2	6	1	1	4	2	2	1	2	1.007	0.126	0.258	0.375	-0.376	1.731	1.772	1.607	1.527	3.736	3.688	52.5	44.244	2.54	0.758	1
1746	67	2	2	6	2	1	7	1	1	1	1	0.254	0.489	0.283	0.019	-0.131	1.117	1.398	2.471	1.445	3.708	2.77	40.89	45.689	2.516	0.435	1
1747	67	4	2	6	2	4	7	1	1	1	1	0.69	0.181	0.164	0.134	-0.222	0.86	1.085	1.371	1.426	1.694	2.163	33.358	44.563	2.509	0.842	1
1748	68	4	2	6	1	1	7	2	2	2	2	0.826	0.295	0.215	0.256	-0.394	1.336	1.543	1.55	1.388	2.77	2.853	44.987	45	2.259	1.129	0
1749	68	5	2	6	2	1	4	1	1	1	1	1.094	0.412	0.31	0.124	-0.106	1.205	1.058	1.449	1.606	2.416	2.396	52.031	41.702	2.71	0.276	1
1750	66	5	2	6	1	1	5	2	2	2	2	0.926	0.219	0.064	0.149	-0.151	1.39	1.407	2.226	1.386	4.208	2.695	33.596	44.482	2.354	0.699	1
1751	30	2	1	3	2	1	4	2	2	1	2	0.762	0.33	0.4	0.085	-0.12	1.214	1.245	1.263	1.473	2.048	2.532	37.431	44.23	2.332	0.758	1
1752	69	5	2	6	2	1	3	1	1	1	1	0.63	-0.18	0.136	0.31	-0.266	0.916	1.594	0.635	1.536	0.776	3.321	30	46.476	1.925	0.708	1
1753	68	3	2	6	2	1	2	1	1	1	1	0.604	0.398	0.268	0.124	-0.259	1.229	1.714	1.516	1.522	2.534	3.537	38.899	44.659	2.564	0.529	1
1754	66	1	3	6	1	1	3	1	1	1	1	0.801	0.149	-0.337	0.153	-0.377	1.153	1.354	1.401	0.73	2.69	1.321	57.775	38.779	2.506	0.436	1
1755	68	2	3	6	2	1	5	1	1	1	1	1.133	0.461	0.413	0.124	-0.1	1.213	1.406	1.546	1.541	2.543	2.889	36	49.295	2.211	1.181	0
1756	70	2	5	6	2	1	3	1	1	1	1	1.124	0.372	0.395	0.111	-0.089	1.155	1.418	1.568	1.562	2.444	2.952	52.569	44.23	2.718	0.315	1
1757	68	1	3	6	1	1	4	1	1	1	1	0.987	0.172	0.187	0.371	-0.375	1.566	1.647	1.311	1.577	3.528	3.469	54.078	29.821	2.856	0.115	0
1758	66	3	1	6	1	1	4	1	1	1	1	1	0.19	0.855	0.375	-0.375	1.662	2.424	1.578	1.5	3.498	4.849	54	49.295	2.082	1.147	1
1759	69	2	2	6	2	1	2	1	1	1	1	0.623	0.412	0.42	0.114	-0.294	1.222	1.427	1.472	1.379	2.488	2.764	60.746	41.795	2.308	1.152	1
1760	66	3	2	6	1	4	3	1	1	1	1	1.207	0.413	0.408	0.124	-0.081	1.147	1.526	1.385	1.543	2.16	3.125	45	49.295	2.411	0.577	1
1761	68	2	3	6	2	1	3	1	1	1	1	0.912	0.336	0.361	0.127	-0.138	1.229	1.411	1.672	1.443	2.866	2.83	56.083	44.385	2.42	0.296	1
1762	69	2	5	6	2	1	6	1	1	1	1	0.348	0.435	0.273	0.058	-0.358	1.434	1.6	1.597	1.477	3.036	3.314	43.163	40.524	2.751	0.275	1
1763	67	2	5	6	2	1	4	1	1	1	1	0.454	0.458	0.272	0.06	-0.21	1.03	1.4	1.589	1.451	2.202	2.812	55.844	44.322	2.748	0.334	1
1764	68	1	5	6	2	1	2	1	1	1	1	0.725	0.427	0.341	0.224	-0.372	1.324	1.733	1.53	1.481	2.762	3.505	36	49.295	2.138	1.123	1
1765	25	4	2	2	1	1	3	1	1	1	1	0.99	0.292	0.168	0.373	-0.375	1.7	1.748	1.405	1.366	3.715	3.218	68.601	36.95	2.699	0.28	1
1766	69	5	2	6	2	1	3	2	2	1	2	0.784	0.315	0.188	0.222	-0.35	1.454	1.677	1.52	1.415	2.947	3.575	25.47	40.384	2.503	0.555	1
1767	40	3	2	2	1	1	3	1	1	1	1	0.558	0.425	0.513	0.05	-0.137	1.011	1.188	0.954	1.475	1.272	2.473	52.269	44.294	2.392	0.674	1
1768	69	3	2	1	2	1	3	1	1	1	1	1.721	0.391	0.442	0.205	-0.08	1.424	1.551	1.54	1.573	2.923	3.196	30	46.476	2.64	0.394	1
1769	70	4	2	6	2	1	4	1	1	1	1	0.507	0.351	0.258	0.074	-0.214	1.26	1.57	1.46	1.501	2.462	3.148	45.864	41.356	2.527	0.445	1
1770	69	3	2	6	2	1	3	2	1	1	1	0.425	0.358	0.242	0.071	-0.22	0.783	1.378	0.855	1.378	0.892	2.955	36.171	40.85	2.309	0.626	1
1771	69	2	4	6	2	1	3	1	1	1	1	1.116	0.363	0.282	0.261	-0.208	1.547	1.7	1.54	1.485	3.173	3.416	56.645	44.564	2.792	0.205	1
1772	67	3	6	6	2	1	6	1	1	1	1	0.929	0.311	0.335	0.109	-0.108	0.905	1.03	1.398	1.353	1.815	1.93	52.5	44.244	2.499	0.597	1
1773	70	4	2	1	1	1	6	1	1	1	1	0.6	0.464	0.666	0.056	-0.125	1.015	1.295	1.458	1.373	1.971	2.398	60	46.476	2.748	0.292	1
1774	40	5	2	2	1	1	6	1	1	1	1	0.842	0.407	0.619	0.105	-0.12	1.503	1.607	1.564	1.814	2.635	3.933	68.636	23.536	2.649	0.151	1
1775	40	6	2	2	1	1	6	1	1	1	1	2.147	0.354	0.479	0.113	-0.033	1.011	1.235	1.501	1.691	2.297	2.784	49.581	45.4	2.744	0.298	1
1776	35	4	3	2	2	1	2	2	2	1	2	1.034	0.172	0.368	0.205	-0.177	1.399	1.533	1.375	1.455	2.577	3.22	30.523	38.85	2.516	0.308	0
1777	36	3	2	1	2	1	3	2	2	1	2	0.6	0.442	0.317	0.049	-0.107	1.193	1.287	1.552	1.409	2.473	2.466	50.362	41.151	2.621	0.489	1
1778	39	5	2	2	2	1	4	1	1	1	1	0.819	0.136	0.285	0.248	-0.251	0.991	1.773	1.18	1.463	1.69	3.493	54	49.295	2.071	1.266	1
1779	37	1	1	1	1	1	4	1	1	1	1	0.969	0.047	0.227	0.392	-0.375	1.735	1.77	1.398	1.533	3.238	3.605	45	49.295	2.254	0.785	1
1780	37	5	2	2	1	1	5	2	2	1	2	1.065	0.17	0.159	0.325	-0.317	1.784	1.609	1.451	1.606	3.804	3.599	60.497	40.039	2.77	0.251	1
1781	42	2	2	2	1	2	4	1	1	1	1	1.721	0.083	0.517	0.32	-0.096	1.421	1.43	1.043	1.625	1.96	3.108	37.385	29.93	2.673	0.203	1
1782	37	4	2	2	1	1	4	1	1	1	1	0.107	0.566	0.51	0.003	-0.095	1.305	1.008	1.742	1.482	2.993	2.043	52.5	44.244	2.655	0.336	1
1783	29	3	2	2	1	1	7	1	1	1	1	0.821	0.368	-0.027	0.249	-0.375	1.501	2.433	1.468	1.496	3.061	4.851	60	46.476	2.715	0.354	1
1784	44	3	2	7	1	1	3	1	1	1	1	0.881	0.297	0.06	0.126	-0.148	1.235	1.236	1.288	1.495	2.284	2.641	50.742	37.233	2.57	0.398	1
1785	37	3	2	3	2	1	3	1	1	1	1	1.178	0.218	0.127	0.594	-0.365	2.199	1.675	1.456	1.521	4.27	3.422	30	46.476	2.515	0.763	0
1786	36	1	6	7	2	1	1	1	2	1	2	0.918	0.412	-0.052	0.124	-0.154	1.17	1.321	1.334	0.979	2.111	1.738	36	49.295	1.88	1.196	0
1787	38	5	2	2	1	1	7	1	1	1	1	0.829	0.45	0.245	0.121	-0.166	1.318	1.481	1.468	1.378	2.64	2.828	56.11	44.393	2.579	0.346	1
1788	40	1	3	1	2	1	1	1	1	1	1	0.793	0.154	0.366	0.15	-0.286	1.672	1.396	1.619	1.34	3.664	3.091	34.615	44.221	2.458	0.537	0
1789	18	3	1	3	2	2	5	1	1	1	1	0.562	0.292	0.163	0.099	-0.285	1.351	1.615	1.51	1.425	2.771	3.417	27.539	28.857	2.71	0.249	0
1790	31	3	2	2	1	3	3	1	1	1	1	0.939	0.269	0.2	0.134	-0.153	1.461	1.345	1.468	1.279	2.884	2.459	44.736	33.437	2.414	0.417	0
1791	30	5	2	2	1	1	2	1	1	1	1	0.729	0.361	0.411	0.099	-0.126	0.975	1.468	1.179	1.491	1.539	2.946	60	46.476	2.295	0.658	1
1792	25	3	2	1	2	1	1	1	1	1	1	0.596	0.506	0.166	0.117	-0.252	1.087	1.484	2.016	1.489	3.033	3.002	41.695	46.245	2.68	0.275	1
1793	32	1	6	2	2	1	1	1	1	1	1	0.642	0.344	0.11	0.075	-0.146	1.382	1.313	1.355	1.606	2.497	2.992	38.491	44.511	2.073	0.748	1
1794	47	4	2	2	2	1	4	1	1	1	1	0.846	0.252	0.298	0.256	-0.364	1.565	1.622	1.565	1.385	3.345	3.554	29.016	36.38	2.802	0.177	1
1795	32	1	1	4	2	1	2	1	1	1	1	1.348	0.611	0.266	0.237	-0.129	1.348	1.431	2.084	1.562	3.867	3.109	36	49.295	1.927	1.179	1
1796	31	5	2	2	1	1	7	1	1	1	1	0.496	0.435	0.618	0.059	-0.169	1.198	1.957	1.858	1.48	2.994	3.899	60	46.476	2.516	0.543	1
1797	64	7	2	6	1	1	4	1	1	1	1	1.329	0.238	0.411	0.131	-0.074	1.104	1.295	1.398	1.335	2.358	2.282	43.051	41.265	2.529	0.407	1
1798	57	2	2	2	2	1	2	1	1	2	2	1.011	0.127	0.284	0.168	-0.247	1.478	1.316	1.255	1.527	2.623	3.478	31.338	33.919	2.402	0.358	0
1799	60	1	5	6	2	1	3	1	1	1	1	0.907	0.467	0.32	0.333	-0.238	1.244	1.472	1.058	1.45	1.782	3.148	24.601	39.465	2.557	0.413	1
1800	62	1	5	6	2	1	3	1	1	1	1	2.668	0.546	0.506	0.123	-0.026	0.938	1.09	1.722	1.609	2.24	2.338	54	49.295	2.281	1.132	0
1801	56	3	2	2	2	1	2	1	1	1	2	0.919	0.507	0.295	0.125	-0.133	1.406	1.509	1.646	1.555	3.126	3.296	30	46.476	2.347	0.652	1
1802	57	1	2	7	2	1	2	1	1	1	1	1.004	0.121	0.142	0.375	-0.384	1.765	1.759	1.498	1.518	3.537	3.57	39.28	37.764	2.889	0.115	1
1803	56	3	2	3	2	1	2	1	1	1	1	1.061	0.352	0.373	0.159	-0.128	1.197	1.355	1.325	1.495	2.112	2.744	52.49	44.246	2.657	0.394	1
1804	59	5	2	6	1	1	3	1	1	1	1	0.396	0.374	0.517	0.066	-0.312	1.174	1.299	1.359	1.47	2.137	2.665	48.743	45.933	2.66	0.544	1
1805	54	5	3	2	1	1	6	1	1	1	1	0.776	0.58	0.417	0.12	-0.145	0.629	0.701	1.232	2.144	1.092	3.315	45	49.295	2.631	0.37	1
1806	56	5	2	2	2	1	5	1	1	1	1	1.043	0.367	0.358	0.124	-0.106	1.118	1.406	1.506	1.575	2.531	3.004	62.412	36.761	2.67	0.204	1
1807	63	1	3	6	2	1	3	1	1	1	1	1.62	0.138	0.335	0.296	-0.125	1.773	2.395	1.503	1.502	3.569	4.789	60	46.476	1.969	0.992	1
1808	27	1	1	6	2	1	2	2	2	2	2	0.87	0.348	0.398	0.083	-0.147	1.31	0.818	1.395	1.263	2.445	1.912	41.703	40.612	2.454	0.435	0
1809	63	4	2	3	2	1	6	2	1	1	2	0.666	0.335	0.598	0.129	-0.249	1.144	1.428	1.993	1.464	3.119	2.932	60	46.476	2.574	0.539	1
1810	61	1	3	6	2	2	2	1	1	1	1	0.99	0.408	0.351	0.123	-0.113	1.019	1.304	1.111	1.716	1.539	3.134	45	49.295	2.068	0.579	1
1811	61	2	2	7	2	1	2	1	1	2	1	0.279	0.456	0.39	0.049	-0.373	1.128	1.741	1.5	1.567	2.256	3.821	30	46.476	2.641	0.371	1
1812	29	2	2	3	2	3	2	1	1	1	1	0.832	0.24	0.243	0.133	-0.171	1.179	1.537	1.198	1.589	2.019	3.352	53.909	31.37	2.561	0.195	0
1813	63	2	5	6	2	1	2	1	1	1	1	0.681	0.355	0.371	0.108	-0.2	1.697	1.513	1.517	1.748	3.34	3.528	67.539	34.809	2.585	0.568	1
1814	56	3	2	2	2	1	2	1	1	1	1	0.76	0.452	0.388	0.094	-0.099	0.969	1.645	1.642	1.514	2.423	3.334	70.419	36.208	2.329	0.446	1
1815	62	3	2	6	2	1	2	1	1	1	1	0.849	0.296	0.556	0.128	-0.165	1.335	1.028	1.387	1.518	2.539	2.244	60	46.476	2.305	0.876	1
1816	63	1	5	6	2	1	2	1	1	1	1	0.761	0.462	0.212	0.096	-0.142	1.228	1.394	1.629	1.468	2.75	2.79	54.625	44.117	2.564	0.437	1
1817	58	5	2	2	2	1	6	1	1	1	1	0.582	0.454	0.288	0.049	-0.136	0.94	1.03	1.608	1.032	2.092	1.417	68.672	36.912	2.764	0.197	1
1818	53	2	5	2	2	1	3	1	1	1	1	0.727	0.423	0.367	0.082	-0.112	0.936	1.667	1.068	1.493	1.329	3.358	45	49.295	2.452	0.769	1
1819	59	3	1	2	2	1	3	2	2	2	2	0.834	0.164	0.003	0.202	-0.515	1.832	1.483	1.468	1.118	3.767	2.21	48.712	45.954	2.567	0.387	1
1820	63	3	1	6	1	1	4	1	1	1	1	1.292	0.458	0.418	0.249	-0.161	1.78	1.37	1.505	1.677	3.624	3.283	45	49.295	2.639	0.428	1
1821	25	4	7	2	1	1	6	1	1	1	1	0.579	0.391	0.394	0.093	-0.238	1.311	1.482	1.327	1.516	2.29	3.187	51.525	44.506	2.585	0.435	1
1822	55	3	2	6	2	1	4	1	1	1	1	0.702	0.361	0.366	0.126	-0.177	1.108	1.838	1.057	1.459	1.579	3.6	48.426	45.647	2.126	1.091	1
1823	62	5	2	2	1	1	3	1	1	1	2	1	0.278	0.322	0.375	-0.375	1.758	2.003	1.473	1.484	3.586	4.001	60	46.476	2.695	0.397	1
1824	60	1	2	7	2	1	1	1	1	1	1	1.639	1.206	0.315	0.297	-0.12	1.643	1.36	0.957	1.715	2.094	3.465	25.364	40.266	2.118	0.738	0
1825	62	4	2	6	2	1	3	1	1	1	1	0.76	0.19	0.345	0.142	-0.228	1.177	1.241	1.609	1.433	2.65	2.579	35.737	44.096	2.624	0.461	1
1826	25	5	2	2	1	1	6	1	1	1	1	0.814	0.235	0.204	0.135	-0.199	1.123	1.398	1.79	1.398	3.268	2.616	59.951	38.557	2.516	0.324	1
1827	63	5	2	6	2	1	3	1	1	1	1	2.929	0.39	0.453	0.192	-0.039	1.417	1.048	1.517	1.491	2.866	2.096	54.114	44.092	2.846	0.218	1
1828	62	2	1	6	1	1	3	1	1	1	1	1.024	0.308	0.387	0.142	-0.118	1.232	1.522	1.534	1.571	2.865	3.242	40.453	40.891	2.154	0.505	1
1829	31	1	2	1	2	1	3	1	1	1	1	1.185	0.361	0.388	0.13	-0.101	1.49	1.348	1.536	1.634	3.099	2.946	44.614	40.621	2.735	0.202	1
1830	52	4	2	6	2	1	6	1	1	1	1	0.286	0.465	0.17	0.027	-0.141	0.791	1.83	1.329	1.481	1.405	3.661	45	49.295	2.34	0.834	1
1831	59	1	2	2	2	1	6	1	1	1	1	1.221	0.322	0.469	0.375	-0.293	2.003	1.426	1.484	1.502	4.001	3.031	30	46.476	2.612	0.371	1
1832	56	7	2	2	2	1	6	1	1	1	1	0.871	0.322	0.238	0.168	-0.216	1.681	1.879	1.356	1.53	3.063	3.804	44.108	40.464	2.339	0.71	1
1833	56	1	1	7	2	1	2	1	1	1	1	0.833	0.602	0.855	0.333	-0.375	1.094	2.424	1.666	1.5	2.629	4.849	54	49.295	2.402	1.183	1
1834	57	4	2	7	2	1	3	1	1	1	1	0.285	0.487	0.281	0.034	-0.245	1.066	1.351	1.595	1.436	2.266	2.695	54.479	44.106	2.759	0.214	0
1835	63	6	2	2	1	1	7	1	1	1	1	0.651	0.355	0.278	0.129	-0.259	1.226	1.995	1.71	1.498	2.846	4	54.816	44.136	2.651	0.439	1
1836	56	2	2	7	2	1	4	2	1	1	1	3.658	0.327	0.531	0.119	-0.013	0.912	1.141	0.876	1.608	1.08	2.414	42.261	40.486	2.697	0.21	1
1837	54	4	2	3	2	1	6	1	1	1	1	1.283	0.447	0.378	0.206	-0.126	1.312	1.47	1.488	1.561	2.677	3.102	45	49.295	2.672	0.424	1
1838	35	4	2	2	1	1	4	1	1	1	1	0.864	0.386	0.316	0.108	-0.137	1.496	1.4	1.451	1.477	2.87	2.835	44.936	40.254	2.739	0.333	1
1839	28	2	2	1	2	1	3	1	1	1	1	1.081	0.4	0.363	0.122	-0.105	1.412	1.334	1.742	1.53	3.402	2.778	56.077	44.383	2.14	0.692	1
1840	63	4	2	2	1	1	6	1	1	1	1	0.772	0.23	0.084	0.223	-0.308	1.46	1.651	1.392	1.287	2.789	2.831	69.429	25.871	2.286	0.363	1
1841	64	5	5	6	2	1	6	1	1	1	1	1.126	0.301	0.463	0.353	-0.307	1.526	1.412	1.68	1.488	3.419	2.908	45	49.295	2.641	0.352	0
1842	59	2	2	7	1	1	1	2	2	2	1	0.724	0.286	-0.041	0.177	-0.382	1.511	1.764	1.603	1.205	3.239	2.862	56.514	39.35	2.617	0.366	0
1843	29	5	2	2	1	1	5	1	1	1	1	0.884	0.179	0.138	0.295	-0.375	1.735	1.689	1.519	1.494	3.532	3.379	60.701	38.805	2.788	0.302	1
1844	60	5	2	3	1	7	3	1	1	1	1	0.327	0.489	0.257	0.019	-0.136	1.63	1.585	1.839	1.403	3.995	3.002	37.237	44.195	1.999	0.613	1
1845	58	1	2	6	2	1	2	1	1	1	1	0.75	0.321	0.631	0.169	-0.248	1.366	1.315	1.149	1.455	2.111	2.618	54	49.295	1.884	1.258	0
1846	60	3	6	2	1	1	4	1	1	1	1	0.814	0.168	0.19	0.254	-0.375	1.587	1.662	1.432	1.578	3.382	3.498	57.46	39.853	2.77	0.216	1
1847	64	5	2	6	2	1	2	1	1	1	1	0.157	0.537	0.615	0.009	-0.151	1.266	0.791	1.901	1.572	3.199	1.962	45	49.295	2.712	0.276	1
1848	60	2	5	3	2	3	2	1	1	1	1	5.917	0.366	0.541	0.182	-0.014	1.327	1.509	1.624	1.533	2.878	3.085	54	49.295	2.234	1.161	1
1849	34	5	6	2	2	1	6	1	1	1	1	1.01	0.239	0.347	0.136	-0.117	1.085	1.263	1.595	1.183	2.566	1.987	39.026	41.393	2.248	0.545	1
1850	61	3	2	6	2	1	2	1	1	1	1	0.487	0.416	0.247	0.066	-0.21	0.953	1.365	1.491	1.565	2.039	2.971	60.683	37.184	2.615	0.444	1
1851	32	4	2	2	2	1	4	1	1	1	1	1.104	0.286	0.372	0.15	-0.103	1.101	2.129	1.553	1.529	2.3	4.287	41.072	45.808	2.558	0.532	0
1852	60	3	2	2	2	1	6	1	1	1	1	0.973	0.339	0.286	0.121	-0.134	1.614	1.473	1.498	1.499	3.285	2.992	38.031	41.675	2.409	0.736	1
1853	63	1	3	3	2	1	3	1	1	1	1	0.238	0.518	0.258	0.023	-0.176	1.198	1.832	1.605	1.303	2.505	3.187	71.166	36.058	2.486	0.247	1
1854	61	2	6	4	1	1	3	1	1	1	1	0.861	0.486	0.124	0.281	-0.311	1.302	1.946	1.503	1.481	2.762	3.936	56.371	44.472	2.679	0.371	0
1855	57	2	5	7	2	1	3	1	1	1	1	0.868	0.3	0.355	0.081	-0.098	0.939	1.074	1.012	1.59	1.27	2.378	43.542	41.742	2.349	0.387	1
1856	60	2	3	6	2	1	3	1	1	1	1	0.516	0.43	0.324	0.087	-0.25	1.188	1.754	1.589	1.502	2.517	3.551	60	46.476	2.601	0.36	0
1857	63	3	2	6	2	1	3	1	1	1	1	0.776	0.35	0.207	0.117	-0.205	1.023	1.246	1.589	1.146	2.469	1.914	35.615	44.101	2.331	0.783	1
1858	32	4	2	1	2	1	2	2	2	1	2	0.729	0.433	0.439	0.081	-0.125	1.033	1.354	1.487	1.489	2.064	2.72	54	49.295	2.204	1.147	1
1859	55	1	1	1	2	1	3	1	1	1	1	0.817	0.52	0.855	0.25	-0.375	1.787	2.424	1.569	1.5	3.799	4.849	54	49.295	2.394	1.177	1
1860	61	6	2	1	2	1	6	1	1	1	1	1.187	0.336	0.612	0.171	-0.125	1.457	2.214	1.543	1.5	2.991	4.427	45	49.295	2.709	0.559	0
1861	55	3	2	3	1	1	6	1	1	1	1	1.209	0.349	0.124	0.239	-0.157	1.456	1.815	1.529	1.486	2.962	3.618	55.572	44.259	2.753	0.317	1
1862	56	3	1	2	1	1	4	1	1	1	1	0.969	0.253	0.51	0.139	-0.152	1.357	0.938	1.265	1.36	2.291	2.18	38.553	41.635	2.537	0.557	1
1863	56	4	2	3	2	1	3	1	1	1	1	1.433	0.226	0.232	0.153	-0.12	1.219	0.841	1.594	0.804	2.635	0.907	35.246	44.13	2.296	0.769	1
1864	31	3	2	2	2	4	6	1	1	1	1	1.017	0.196	0.131	0.328	-0.272	1.601	1.564	1.553	1.596	3.513	3.955	41.325	38.058	2.475	0.244	1
1865	58	4	2	7	2	1	2	1	1	1	1	1.403	0.502	0.385	0.365	-0.166	1.408	1.514	1.492	1.558	2.897	3.119	30	46.476	2.663	0.384	1
1866	62	3	2	6	2	1	2	1	1	1	1	0.769	0.276	0.175	0.204	-0.325	1.422	2.133	1.508	1.501	2.869	4.28	40.154	45.25	2.568	0.536	1
1867	33	1	4	3	2	1	3	1	1	1	2	0.722	0.271	0.337	0.133	-0.222	1.478	1.485	1.501	1.634	3.016	3.237	45	49.295	2.25	0.811	1
1868	64	3	3	4	2	1	7	1	1	1	1	0.323	0.506	0.477	0.024	-0.124	1.133	1.347	1.704	1.764	2.569	3.274	60	46.476	2.614	0.263	1
1869	61	2	6	2	2	1	4	1	1	1	1	0.598	0.32	0.152	0.135	-0.361	1.707	1.712	1.503	1.53	3.432	3.499	47.538	41.724	2.84	0.213	1
1870	63	2	2	6	1	1	4	1	1	1	1	1.059	0.205	0.245	0.374	-0.228	1.641	1.8	1.574	1.457	3.564	3.654	54	49.295	1.914	1.037	1
1871	34	5	2	2	1	1	4	1	1	1	1	1.503	0.269	0.529	0.301	-0.125	1.289	2.28	1.503	1.502	2.592	4.561	60	46.476	2.668	0.387	1
1872	61	1	1	3	1	1	5	1	2	1	1	1.171	0.348	0.448	0.173	-0.121	1.102	1.39	1.856	1.51	2.991	2.842	34.014	44.358	2.687	0.329	1
1873	31	5	2	2	1	1	3	1	1	1	1	0.536	0.479	0.277	0.039	-0.177	1.234	0.758	1.625	0.478	2.488	0.483	80.847	14.632	2.625	0.259	1
1874	56	4	1	6	1	1	2	2	2	2	2	0.661	0.392	0.245	0.203	-0.375	1.112	1.615	1.335	1.637	2.572	3.525	67.5	37.65	2.517	0.561	0
1875	33	3	1	1	1	3	2	1	1	1	1	0.529	0.473	0.238	0.029	-0.091	1.081	0.851	1.541	0.769	2.22	0.873	69.625	36.467	2.423	0.466	1
1876	55	4	2	4	2	1	3	1	1	1	1	0.511	0.578	0.335	0.12	-0.375	1.044	2.424	1.698	1.5	2.435	4.849	54	49.295	2.387	1.175	1
1877	58	3	6	2	1	1	4	1	1	1	1	0.415	0.331	0.18	0.077	-0.301	1.161	1.713	1.205	1.505	1.873	3.443	45.141	40.251	2.564	0.594	0
1878	58	1	1	3	1	1	3	1	1	1	1	0.784	0.368	0.288	0.126	-0.202	1.107	1.215	1.521	1.433	2.355	2.332	54.099	44.091	2.841	0.098	0
1879	60	2	1	2	1	1	3	1	1	1	1	0.786	0.324	0.279	0.114	-0.133	1.244	1.632	1.246	1.558	2.091	3.432	43.679	45.097	1.632	1.178	1
1880	31	2	2	2	1	1	3	2	1	1	1	0.965	0.209	0.351	0.135	-0.146	1.145	1.11	1.282	1.378	1.974	2.17	44.636	42.62	2.447	0.354	0
1881	64	3	1	2	2	1	4	1	1	1	1	0.713	0.366	0.284	0.085	-0.155	1.352	1.474	1.537	1.533	2.796	3.032	44.739	41.949	2.51	0.529	0
1882	59	6	2	6	1	1	6	1	1	1	1	0.803	0.344	0.187	0.153	-0.367	1.022	1.25	1.38	0.889	2.356	1.51	56.351	39.648	2.713	0.141	1
1883	36	2	2	2	2	1	4	1	1	1	1	1.033	0.309	0.287	0.168	-0.134	1.4	1.495	1.261	1.589	2.418	3.217	36	49.295	2.053	1.112	1
1884	56	4	2	2	1	1	4	1	1	1	1	0.888	0.522	0.321	0.145	-0.12	0.91	1.739	1.744	1.388	2.902	3.215	67.715	34.859	2.634	0.257	1
1885	50	4	1	2	1	1	3	2	2	1	1	1.207	0.3	0.337	0.171	-0.122	1.18	1.06	0.851	1.151	1.308	1.68	47.529	35.61	2.399	0.31	1
1886	57	1	1	6	1	1	4	1	2	2	2	0.51	0.507	0.335	0.123	-0.375	1.151	2.424	1.531	1.5	2.445	4.849	60	46.476	2.852	0.141	1
1887	56	1	2	1	2	1	3	1	1	1	1	0.64	0.37	0.469	0.076	-0.21	1.502	1.333	1.542	1.394	3.088	2.641	50.595	40.299	2.117	1.095	1
1888	62	5	2	2	2	4	4	1	1	1	1	0.63	0.367	0.17	0.131	-0.297	1.431	1.477	1.544	1.483	2.944	2.976	39.577	44.953	2.776	0.476	1
1889	63	3	5	4	2	1	4	1	1	1	1	0.521	0.369	0.254	0.076	-0.211	1.042	1.513	1.59	1.43	2.569	2.952	66.227	30.165	2.652	0.222	0
1890	55	3	3	2	1	1	4	1	1	1	1	1.364	0.241	0.279	0.358	-0.165	1.366	1.684	1.491	1.477	2.719	3.399	49.026	45.891	2.228	1.131	1
1891	57	6	2	2	1	1	6	1	1	1	1	0.827	0.314	0.09	0.179	-0.256	1.09	1.245	1.479	1.44	2.199	2.556	56.695	44.582	2.526	0.564	1
1892	38	4	2	7	2	4	4	1	1	1	1	0.773	0.359	0.371	0.072	-0.092	0.871	1.514	1.697	1.435	2.102	2.85	44.96	41.883	2.616	0.365	1
1893	35	4	1	2	2	1	4	1	1	1	1	0.958	0.346	0.411	0.105	-0.113	1.336	1.312	1.761	1.623	3.221	2.93	35.615	44.101	2.426	0.415	1
1894	63	3	2	6	2	1	6	2	1	1	1	0.197	0.511	0.584	0.019	-0.192	0.898	1.793	1.683	1.46	2.034	3.57	60	46.476	2.802	0.293	1
1895	43	1	1	1	1	1	2	1	1	1	1	1.865	0.345	0.263	0.187	-0.125	1.142	0.539	1.358	0.551	2.072	0.396	54	49.295	2.032	1.084	1
1896	36	1	1	3	2	1	2	1	1	1	1	1.455	0.248	0.192	0.256	-0.13	1.585	1.246	1.427	0.99	3.316	1.653	67.764	37.466	2.574	0.388	0
1897	63	4	2	6	2	1	2	1	1	1	1	0.702	0.355	0.145	0.131	-0.26	1.406	1.574	1.533	1.329	2.945	2.819	60	46.476	2.358	0.558	1
1898	38	3	3	2	2	2	4	1	1	1	1	0.603	0.464	0.12	0.154	-0.375	1.441	1.759	1.468	1.489	2.882	3.518	51.8	41.657	2.422	0.516	0
1899	35	4	2	2	1	1	5	1	1	1	1	1	0.038	0.274	0.375	-0.375	1.734	1.979	1.347	1.385	3.203	3.782	60	46.476	1.871	0.7	1
1900	43	5	1	2	1	1	4	2	2	2	2	0.662	0.392	0.667	0.09	-0.127	1.584	1.897	2.358	2.023	5.269	5.256	70.469	27.478	1.75	0.92	0
1901	44	6	2	2	1	1	6	1	1	1	1	0.056	0.552	0.584	0.002	-0.118	1.091	0.785	2.195	1.47	3.189	1.594	60	46.476	2.703	0.367	1
1902	57	4	5	4	2	1	4	1	1	1	1	0.668	0.292	0.297	0.083	-0.131	0.985	1.466	1.37	1.497	1.822	3.025	45	49.295	2.221	0.807	1
1903	64	3	2	6	2	1	4	1	1	1	1	1.099	0.551	0.312	0.119	-0.111	0.909	0.873	1.572	2.973	2.026	3.778	36	49.295	2.045	1.249	1
1904	37	3	4	2	1	2	2	1	1	1	1	0.971	0.122	0.119	0.345	-0.368	1.708	1.583	1.459	1.48	3.326	3.164	41.458	46.073	2.168	0.785	1
1905	39	7	2	2	2	1	6	1	1	1	1	0.749	0.343	0.409	0.079	-0.142	1.315	1.137	1.321	1.149	2.352	1.917	67.752	34.481	2.401	0.433	1
1906	59	1	2	6	2	1	2	1	1	1	1	0.554	0.405	0.156	0.097	-0.275	1.558	1.61	1.556	1.512	3.194	3.389	46.687	40.527	2.713	0.458	1
1907	40	4	3	2	2	1	4	1	1	1	1	1.018	0.536	0.498	0.101	-0.101	1.162	0.926	1.754	1.508	2.761	1.967	30	46.476	2.461	0.384	1
1908	33	3	1	2	1	1	4	1	1	1	1	1.371	0.363	0.359	0.209	-0.125	1.409	1.715	1.663	1.475	3.126	3.39	60	46.476	2.713	0.253	1
1909	40	5	2	2	1	1	6	1	1	1	2	1.284	0.119	0.083	0.259	-0.161	1.474	1.367	1.553	1.332	3.185	2.667	59.998	40.535	2.61	0.215	0
1910	39	3	1	2	1	1	3	1	1	1	1	0.538	0.43	0.096	0.118	-0.341	1.134	1.613	1.392	1.293	2.146	2.783	37.5	44.244	2.381	0.787	1
1911	38	5	2	2	1	1	7	1	1	1	2	0.431	0.512	0.437	0.014	-0.021	1.08	2.317	1.441	2.371	1.797	7.325	80.338	15.359	2.69	0.223	1
1912	59	2	3	2	2	1	2	1	1	1	1	1	0.31	0.335	0.375	-0.375	2.022	2.424	1.512	1.5	4.115	4.849	45	51.962	1.867	1.452	0
1913	60	1	2	2	2	1	3	1	1	1	1	3.31	0.525	0.522	0.106	-0.015	1.016	1.391	1.707	1.523	2.392	2.793	45	49.295	2.486	0.493	1
1914	65	6	2	6	2	1	4	1	1	1	1	1.158	0.299	0.321	0.088	-0.073	1.165	0.9	1.026	1.141	1.589	1.384	37.5	44.244	2.245	0.564	1
1915	41	5	2	2	1	1	6	1	1	1	1	0.545	0.386	0.396	0.125	-0.373	1.58	1.742	1.517	1.558	3.251	3.688	60	46.476	2.805	0.162	1
1916	40	1	1	1	1	7	4	1	1	1	1	0.811	0.362	0.138	0.184	-0.348	1.564	1.827	1.246	1.346	2.651	3.304	36	49.295	1.624	0.947	0
1917	60	3	2	6	2	1	3	2	2	1	2	0.805	0.394	0.535	0.092	-0.125	1.236	1.502	1.529	1.577	2.549	3.227	60	46.476	2.522	0.564	1
1918	46	2	2	2	2	3	3	1	1	1	1	1.637	0.25	0.409	0.401	-0.164	1.638	1.31	1.602	1.524	3.496	2.663	60	46.476	2.637	0.366	1
1919	37	4	3	3	2	1	6	2	1	1	1	0.628	0.283	0.266	0.108	-0.161	1.159	1.257	1.997	1.723	3.202	3.172	45	49.295	1.961	0.797	1
1920	50	6	2	2	2	4	4	1	1	1	1	0.668	0.299	0.339	0.129	-0.25	1.607	1.555	1.4	1.484	3.041	3.141	45	49.295	2.287	0.638	1
1921	43	3	2	3	2	1	3	1	1	1	1	1.428	0.451	0.443	0.098	-0.053	1.278	1.278	1.492	1.533	2.575	2.615	36.625	44.117	2.64	0.55	0
1922	36	2	1	2	1	1	4	2	2	1	1	0.792	0.298	0.272	0.238	-0.376	1.56	1.691	1.534	1.472	3.189	3.476	35.64	44.1	2.724	0.392	1
1923	35	4	2	2	2	1	4	1	1	1	1	0.826	0.612	0.206	0.375	-0.646	2.395	2.503	1.498	1.492	4.789	4.981	60	46.476	2.964	0.077	0
1924	44	2	6	7	2	1	2	1	1	1	1	1.083	0.451	0.109	0.233	-0.156	1.187	1.825	1.503	1.505	2.567	3.686	56.001	44.362	2.782	0.212	1
1925	34	4	2	2	1	1	4	1	1	1	1	1.09	0.603	0.481	0.162	-0.125	0.915	1.236	1.642	1.68	2.648	2.873	60	46.476	2.741	0.182	0
1926	40	2	6	1	2	1	2	2	1	1	1	0.18	0.508	0.229	0.022	-0.286	1.072	1.702	1.399	1.5	1.987	3.405	41.009	45.766	2.551	0.6	0
1927	41	2	2	1	2	1	2	1	1	1	1	4.994	0.153	0.517	0.21	-0.017	1.049	0.993	1.647	1.539	2.389	2.028	33.437	44.535	2.771	0.257	1
1928	47	6	2	2	2	1	4	1	1	1	1	0.102	0.532	0.413	0.009	-0.245	1.044	1.502	1.735	1.53	2.415	3.135	36	49.295	2.188	1.113	1
1929	52	2	3	1	2	1	4	1	1	1	1	0.453	0.427	0.17	0.078	-0.286	1.327	1.652	2.016	1.463	3.573	3.504	46.027	37.661	2.687	0.234	1
1930	36	1	1	1	1	1	2	1	2	1	2	0.465	0.531	0.223	0.092	-0.375	3.399	1.731	5.872	1.552	26.883	3.852	45	45	1.834	1.054	0
1931	23	4	2	2	1	1	4	1	1	1	1	0.558	0.412	0.476	0.074	-0.183	1.05	1.309	1.616	1.502	2.291	2.691	51.585	44.486	2.78	0.232	0
1932	35	4	2	7	1	1	7	1	1	1	1	0.969	0.147	0.372	0.149	-0.156	1.486	1.612	1.593	1.507	3.302	3.288	40.146	37.197	2.607	0.427	1
1933	46	2	2	2	2	2	2	1	1	1	1	0.876	0.122	0.371	0.125	-0.071	0.58	1.375	0.518	1.487	0.422	2.707	36.737	36.332	2.625	0.215	0
1934	51	7	2	2	1	1	5	2	2	1	2	0.779	0.355	0.284	0.092	-0.133	1.106	1.382	1.387	1.712	2.363	3.217	55.417	29.974	2.544	0.462	1
1935	50	3	1	3	2	1	4	2	2	1	2	0.95	0.15	0.335	0.366	-0.375	1.628	2.424	1.467	1.5	3.295	4.849	54	49.295	1.995	1.239	1
1936	21	2	1	7	2	2	2	1	1	1	1	0.489	0.47	0.323	0.03	-0.102	1.228	1.028	1.829	2.506	3.016	3.839	50.044	41.028	2.426	0.386	1
1937	50	3	2	3	2	1	3	1	1	1	1	0.608	0.296	0.263	0.146	-0.375	1.517	1.563	1.508	1.446	3.056	3.127	49.11	45.689	2.563	0.59	0
1938	52	2	3	7	2	1	2	2	1	1	2	1.006	0.378	0.447	0.089	-0.071	1.035	1.413	1.457	1.54	2.037	2.871	43.249	40.575	2.654	0.298	0
1939	51	5	2	2	1	1	6	1	1	1	2	0.19	0.503	0.05	0.012	-0.193	1.497	1.606	1.963	1.193	3.919	2.623	36	49.295	1.933	1.079	0
1940	49	4	2	2	2	1	2	2	1	1	1	1.516	0.258	0.225	0.264	-0.135	1.582	1.247	1.431	1.333	3.158	2.275	55.692	44.285	2.287	0.745	0
1941	37	3	2	2	2	1	3	1	1	1	1	0.886	-0.006	0.177	0.126	-0.15	1.197	1.382	0.9	1.671	1.474	3.525	25.154	40.039	2.104	0.466	0
1942	20	3	1	2	2	1	2	1	1	1	1	1.683	0.283	0.407	0.115	-0.05	1.274	1.306	1.412	1.589	2.491	2.76	36.015	36.318	2.271	0.41	0
1943	47	4	1	1	2	1	3	1	1	1	1	0.424	0.49	0.054	0.045	-0.146	1.312	1.572	1.539	1.222	2.636	2.57	71.179	36.056	2.689	0.257	1
1944	47	1	1	3	1	2	3	1	1	1	1	1.193	0.311	0.261	0.251	-0.16	1.332	1.463	1.403	1.506	2.494	2.965	48.675	41.238	2.728	0.207	0
1945	54	3	2	2	1	1	4	1	1	1	1	0.899	0.174	0.132	0.295	-0.373	1.583	1.646	1.496	1.448	3.208	3.369	52.885	36.701	2.757	0.24	1
1946	53	1	3	1	2	1	6	1	1	1	1	1.069	0.241	0.279	0.14	-0.138	1.729	1.265	1.542	1.722	3.572	3.034	22.906	37.953	2.493	0.58	0
1947	53	1	1	1	2	1	3	1	1	1	1	1.286	0.37	0.409	0.178	-0.116	1.711	1.574	1.476	1.526	3.451	3.181	49.749	45.304	2.737	0.358	1
1948	54	1	3	3	2	1	3	1	1	1	1	0.555	0.45	0.395	0.047	-0.115	1.36	1.523	1.473	1.492	2.595	3.062	62.947	23.192	2.42	0.235	1
1949	45	1	2	1	2	1	1	2	1	1	2	0.823	0.361	0.321	0.076	-0.102	1.222	1.466	1.546	1.505	2.55	2.971	48.872	41.352	2.575	0.598	0
1950	51	5	4	2	2	1	2	1	1	1	1	0.776	0.473	0.237	0.189	-0.252	1.245	1.719	1.587	1.522	2.801	3.533	60	46.476	2.567	0.379	0
1951	50	1	1	2	1	1	2	1	1	1	1	1.074	0.382	0.555	0.122	-0.09	1.372	1.783	1.12	2.213	2.055	5.303	63	40.249	1.83	1.074	0
1952	49	2	3	2	2	1	3	1	1	1	1	1.11	0.321	0.366	0.249	-0.191	1.532	1.567	1.515	1.498	3.144	3.474	30	46.476	2.525	0.363	1
1953	65	1	2	3	2	1	6	1	1	1	1	0.941	-0.242	0.353	0.126	-0.104	1.256	1.054	0.705	1.918	1.167	2.905	31.023	43.381	2.23	1.11	1
1954	65	2	5	6	2	4	3	1	1	1	1	0.17	0.526	0.469	0.015	-0.208	1.224	1.583	1.924	1.459	3.139	3.28	60	46.476	2.607	0.295	1
1955	68	5	2	6	1	4	4	1	1	1	1	0.868	0.405	0.278	0.101	-0.165	1.436	1.292	1.247	1.117	2.368	1.965	51.876	41.635	2.442	0.425	1
1956	70	3	2	3	1	1	3	1	2	1	2	0.615	0.358	-0.049	0.071	-0.175	1.331	1.423	1.333	1.011	2.342	1.934	65.769	39.102	2.272	0.468	1
1957	66	5	1	6	2	1	6	1	1	1	1	1.099	0.523	0.346	0.119	-0.083	0.858	1.341	1.392	1.471	1.637	2.619	30	46.476	2.292	0.754	1
1958	69	2	5	6	2	1	4	1	1	1	1	0.294	0.45	0.166	0.04	-0.262	1.105	1.618	1.682	1.491	2.506	3.259	47.828	42.086	2.841	0.155	1
1959	68	2	5	6	2	1	3	1	1	1	1	0.258	0.474	0.612	0.042	-0.375	1.219	2.405	1.605	1.497	2.603	4.802	60	46.476	2.71	0.448	1
1960	70	2	1	6	2	1	5	2	2	1	2	1.07	0.301	0.266	0.196	-0.235	1.309	1.02	1.4	1.24	2.443	1.866	37.694	44.286	2.448	0.342	1
1961	68	6	2	3	2	1	6	1	2	1	2	1.399	0.343	0.474	0.369	-0.177	1.517	1.542	1.446	1.58	3.041	3.319	45	49.295	2.445	0.546	1
1962	69	3	2	6	2	1	2	1	1	1	1	0.706	0.382	0.18	0.138	-0.245	1.272	1.452	1.529	1.496	2.606	2.96	41.039	45.786	2.713	0.414	1
1963	66	2	1	2	2	1	3	1	1	1	1	1.525	0.196	0.205	0.375	-0.155	1.8	1.528	1.5	1.473	3.646	3.088	30	46.476	2.034	0.777	1
1964	66	5	1	4	1	1	5	1	1	1	1	1.146	0.139	0.05	0.296	-0.169	1.405	1.518	1.423	1.218	3.65	2.524	64.291	29.733	2.501	0.334	1
1965	69	1	3	6	2	1	2	1	1	1	1	0.826	0.372	0.166	0.239	-0.339	1.39	1.559	1.504	1.479	2.875	3.107	40.385	45.38	2.65	0.494	1
1966	70	2	3	3	2	1	4	1	1	1	1	1.04	0.353	0.358	0.113	-0.105	1.127	1.177	1.818	1.643	2.946	2.67	45	45	2.074	1.156	1
1967	47	2	2	6	1	1	1	1	1	1	1	0.768	0.277	0.346	0.206	-0.35	1.578	1.64	1.511	1.504	3.184	3.372	49.53	45.43	2.642	0.54	1
1968	69	1	5	6	2	1	3	1	1	1	1	0.224	0.519	0.299	0.019	-0.169	1.145	2.018	1.885	1.502	2.877	4.074	45	51.962	1.826	1.422	1
1969	67	2	3	4	1	1	3	1	1	1	1	0	0.624	0.556	0	-0.115	1.07	0.994	2.617	1.836	3.732	2.578	30	46.476	2.752	0.151	1
1970	48	4	4	2	2	1	2	1	1	1	1	1	0.217	0.13	0.375	-0.375	1.882	2.062	1.551	1.511	4.013	4.172	36.938	44.638	1.748	1.41	1
1971	67	5	2	3	2	1	6	1	1	1	1	0.772	0.319	0.26	0.11	-0.131	1.011	1.382	1.343	1.248	2.033	2.325	56.952	39.204	2.449	0.298	1
1972	66	2	2	6	2	1	6	1	2	1	2	0.791	0.311	0.261	0.13	-0.135	1.083	1.587	1.127	1.645	1.679	3.53	52.378	44.269	2.266	0.533	0
1973	68	3	2	6	2	1	2	1	1	1	1	8.661	0.284	0.551	0.14	-0.006	1.239	1.31	1.403	2.052	2.699	3.585	67.184	35.346	2.439	0.806	1
1974	65	6	2	6	1	1	6	1	1	1	1	0.063	0.558	0.22	0.003	-0.141	1.365	1.176	2.323	1.644	4.227	3.036	25.984	40.969	2.655	0.176	1
1975	69	1	3	6	2	1	6	2	2	1	2	0.533	0.463	0.347	0.031	-0.088	1.261	1.293	1.615	1.338	2.715	2.316	33.359	39.648	2.792	0.223	1
1976	67	4	2	6	2	1	6	1	1	1	1	0.576	0.478	0.255	0.125	-0.314	1.703	1.529	1.422	1.496	3.243	3.061	30	46.476	2.732	0.575	1
1977	53	3	2	2	2	1	6	1	1	1	1	0.767	0.23	0.12	0.148	-0.202	1.342	1.817	1.616	1.47	2.941	3.71	56.001	44.362	2.31	0.731	1
1978	66	1	1	1	2	1	3	1	1	1	1	1.051	0.282	0.326	0.241	-0.235	1.327	1.122	1.504	1.568	2.685	2.518	52.414	44.262	2.686	0.306	0
1979	68	2	2	4	2	1	4	1	2	2	2	0.874	0.432	0.356	0.125	-0.151	1.11	1.148	1.563	1.622	2.359	2.712	30	46.476	2.417	0.72	1
1980	66	2	2	6	1	1	2	1	1	1	1	1.159	0.337	0.282	0.279	-0.208	1.551	1.7	1.528	1.485	3.155	3.416	56.281	44.443	2.787	0.244	1
1981	70	4	5	1	2	1	4	1	1	1	1	1.011	0.273	0.127	0.375	-0.376	1.724	2.007	1.537	1.503	3.52	4.053	56.475	44.506	2.754	0.382	1
1982	65	2	2	4	1	4	4	1	1	1	1	0.816	0.259	0.456	0.179	-0.169	0.962	1.742	0.924	1.478	1.185	3.496	60	46.476	2.388	0.464	1
1983	69	2	5	6	2	1	2	1	1	1	1	0.401	0.368	0.285	0.072	-0.374	1.438	1.689	1.655	1.463	3.187	3.448	34.428	44.259	2.585	0.441	1
1984	68	5	2	4	1	4	4	1	1	1	1	1.229	0.278	0.855	0.375	-0.25	1.689	2.314	1.506	1.5	3.384	4.628	60	46.476	2.764	0.41	1
1985	65	2	5	6	1	1	6	1	1	1	1	0.951	0.423	0.166	0.216	-0.243	1.473	1.378	1.484	1.523	2.986	2.848	56.32	44.456	2.538	0.483	1
1986	70	3	2	6	1	1	3	1	1	2	1	0.994	0.267	0.31	0.375	-0.375	1.751	2.109	1.429	1.49	3.863	4.259	60	46.476	2.666	0.352	1
1987	65	4	2	6	1	1	4	1	1	1	1	0.734	0.416	0.277	0.116	-0.195	1.424	1.581	1.364	1.456	2.605	3.228	44.748	45.004	2.118	1.175	1
1988	56	1	1	1	2	1	3	1	1	1	1	0.861	0.387	0.531	0.077	-0.109	1.579	1.371	1.542	2.144	3.069	4.006	60.171	33.253	2.619	0.357	1
1989	67	3	2	6	2	1	5	1	1	1	1	0.531	0.44	0.416	0.046	-0.123	1.05	1.126	1.506	1.423	2.134	2.255	52.509	44.242	2.636	0.522	1
1990	70	4	2	6	1	1	3	2	2	1	1	0.75	0.267	0.143	0.115	-0.167	0.965	1.248	0.939	0.903	1.211	1.515	73.384	28.339	2.276	0.543	1
1991	66	2	2	6	2	1	2	1	1	1	1	1.017	0.283	0.327	0.133	-0.125	1.187	1.615	1.488	1.424	2.483	3.106	60	46.476	2.476	0.774	1
1992	66	2	5	6	2	1	2	1	1	2	1	0.826	0.354	0.188	0.099	-0.133	0.934	1.263	1.067	0.999	1.328	1.705	56.74	44.599	2.57	0.595	1
1993	70	2	3	3	1	1	4	1	1	1	1	0.551	0.442	0.31	0.059	-0.136	1.091	1.593	1.765	1.5	2.592	3.211	53.79	44.094	2.642	0.376	1
1994	67	3	2	6	1	1	4	1	1	1	1	0.19	0.52	0.334	0.014	-0.163	1.311	1.521	1.519	1.46	2.607	3.054	52.018	41.725	2.694	0.368	1
1995	55	5	2	2	1	1	4	1	1	1	1	1.267	0.028	0.354	0.148	-0.102	1.02	0.994	0.985	1.46	1.402	2.016	49.789	40.011	1.942	1.081	1
1996	67	3	2	6	2	1	6	1	1	1	1	1.007	0.51	0.553	0.122	-0.122	1.018	0.97	1.505	1.672	2.147	2.219	60	46.476	2.758	0.173	1
1997	66	2	2	4	2	1	4	1	1	1	1	0.951	0.274	0.046	0.354	-0.386	1.39	1.763	1.382	1.388	4.059	3.262	61.169	37.368	2.678	0.268	1
1998	67	5	3	6	1	1	6	1	1	1	1	1.762	0.134	0.624	0.381	-0.125	1.655	1.577	1.492	1.483	3.348	3.143	63.542	41.536	2.675	0.37	1
1999	50	2	3	2	2	1	3	1	1	1	1	0.728	0.412	0.095	0.165	-0.255	0.8	1.257	0.846	1.027	1.181	1.72	56.366	44.47	2.722	0.135	1
[truncated: 1,477 more rows]

## Sheet: Key
Annual Household Income
under 25k	1
25k-50k	2
50k-75k	3
75k-100k	4
100k-150k	5
150k-300k	6
300k+	7
Martial Status
single	1
married	2
divorced	3
separated	4
widowed	5
living with partner	6
prefer not to answer	7
Employment Status
unemployed	1
full-time	2
part-time	3
self-employed	4
more than one job	5
retired	6
other	7
Sex
male	1
female	2
other or prefer not to answer	3
Ethnicity
white	1
african american	2
hispanic	3
asian of pacific islander	4
native american or alaskan native	5
mixed	6
other	7
prefer not to answer	8
Highest Level of Education
some high school	1
high school graduate	2
some college	3
bachelor degree	4
some graduate school	5
graduate school	6
post graduate/doctorate	7
Responses to "Which COVID-19 precautions do you routinely follow?"
YES	1
NO	2
*includes mask wearing, social distancing, hand hygeine, and no gathering
Have you received the full COVID -19 vaccine (2 doses of Pfizer or Moderna or 1 dose of J&J or Janssen vaccine or another vaccine)?
i.e., "full vaccine"
YES	1
NO	0
